# Supplementary material for: cis-Dichloridotetra­kis­(trimethyl­phosphane-κP)ruthenium(II) benzene disolvate
Source: Acta Crystallogr Sect E Struct Rep Online. 2010 Dec 4;67(Pt 1):m14. doi: 10.1107/S1600536810049706 (PMC3050259; doi:10.1107/S1600536810049706)
Supplement: Supplementary file 1 [file e-67-00m14-sup1.cif]

##############################################################################
###                                                                        ###
###        Electronic paper (Acta Crystallographica Section E)             ###
###                                                                        ###
##############################################################################
#                                                                            #
# This CIF contains the data in a paper accepted for publication in Acta     #
# Crystallographica Section E. It conforms to the requirements of Notes      #
# for Authors for Section E, and has been peer reviewed under the auspices   #
# of the IUCr Commission on Journals.                                        #
#                                                                            #
# Full details of the Crystallographic Information File format               #
# are given in the paper "The Crystallographic Information File (CIF):       #
# a New Standard Archive File for Crystallography" by S. R. Hall, F. H.      #
# Allen and I. D. Brown [Acta Cryst. (1991), A47, 655-685].                  #
#                                                                            #
# The current version of the core CIF dictionary is obtainable from          #
# ftp://ftp.iucr.org/pub/cif_core.dic. The current version number is 2.4.    #
#                                                                            #
# Software is freely available for graphical display of the structure(s) in  #
# this CIF.  For information consult the CIF home page http://www.iucr.org/  #
# cif/home.html                                                              #
#                                                                            #
# This file may be used for bona fide research purposes within the           #
# scientific community so long as proper attribution is given to the journal # 
# article from which it was obtained.                                        #
#                                                                            #
##############################################################################
                                             
data_I
_audit_creation_method     SHELXL-97
_chemical_name_systematic
;
<i>cis</i>-Dichloridotetrakis(trimethylphosphane-\k<i>P</i>)ruthenium(II)
benzene disolvate
;
_chemical_name_common     ?
_chemical_formula_moiety     'C12 H36 Cl2 P4 Ru, 2 (C6 H6)'
_chemical_formula_sum     'C24 H48 Cl2 P4 Ru'
_chemical_formula_iupac     '[Ru Cl2 (C3 H9 P)4], 2C6 H6'
_chemical_formula_weight     632.47
_chemical_melting_point     ?
_symmetry_cell_setting     orthorhombic
_symmetry_space_group_name_H-M     'P n m a'
_symmetry_space_group_name_Hall     '-P 2ac 2n'
loop_
    _symmetry_equiv_pos_as_xyz
    'x, y, z'
    '-x+1/2, -y, z+1/2'
    '-x, y+1/2, -z'
    'x+1/2, -y+1/2, -z+1/2'
    '-x, -y, -z'
    'x-1/2, y, -z-1/2'
    'x, -y-1/2, z'
    '-x-1/2, y-1/2, z-1/2'
_cell_length_a     17.6243(15)
_cell_length_b     18.1889(19)
_cell_length_c     9.4610(11)
_cell_angle_alpha     90.00
_cell_angle_beta     90.00
_cell_angle_gamma     90.00
_cell_volume     3032.9(5)
_cell_formula_units_Z     4
_cell_measurement_reflns_used     1376
_cell_measurement_theta_min     2.300
_cell_measurement_theta_max     28.943
_cell_measurement_temperature     173(2)
_exptl_crystal_description     block
_exptl_crystal_colour     colorless
_exptl_crystal_size_max     0.18
_exptl_crystal_size_mid     0.12
_exptl_crystal_size_min     0.06
_exptl_crystal_density_diffrn     1.385
_exptl_crystal_density_meas     ?
_exptl_crystal_density_method     'not measured'
_exptl_crystal_F_000     1320
_exptl_absorpt_coefficient_mu     0.916
_exptl_absorpt_correction_type     multi-scan
_exptl_absorpt_process_details     '(CrysAlis RED; Oxford Diffraction, 2008)'
_exptl_absorpt_correction_T_min     0.94933
_exptl_absorpt_correction_T_max     1.00000
_exptl_special_details
;
;
_diffrn_ambient_temperature     173(2)
_diffrn_radiation_type     'Mo K\a'
_diffrn_radiation_wavelength     0.7107
_diffrn_radiation_source     'Enhance (Mo) X-ray Source'
_diffrn_radiation_monochromator     'graphite'
_diffrn_measurement_device_type     'Oxford Diffraction Gemini S Ultra'
_diffrn_measurement_method     '\w scans'
_diffrn_detector_area_resol_mean     16.1930
_diffrn_reflns_number     14352
_diffrn_reflns_av_R_equivalents     0.1480
_diffrn_reflns_av_sigmaI/netI     0.2236
_diffrn_reflns_theta_min     2.31
_diffrn_reflns_theta_max     27.50
_diffrn_reflns_theta_full     27.50
_diffrn_measured_fraction_theta_max     0.989
_diffrn_measured_fraction_theta_full     0.989
_diffrn_reflns_limit_h_min     -22
_diffrn_reflns_limit_h_max     21
_diffrn_reflns_limit_k_min     -23
_diffrn_reflns_limit_k_max     22
_diffrn_reflns_limit_l_min     -10
_diffrn_reflns_limit_l_max     12
_diffrn_standards_number     0
_diffrn_standards_interval_count     .
_diffrn_standards_interval_time     .
_diffrn_standards_decay_%     ?
_refine_special_details
;
Refinement of <i>F</i>^2^ against ALL reflections. The weighted <i>R</i>-factor
<i>wR</i> and goodness of fit <i>S</i> are based on <i>F</i>^2^, conventional
<i>R</i>-factors <i>R</i> are based on <i>F</i>, with <i>F</i> set to zero for
negative <i>F</i>^2^. The threshold expression of <i>F</i>^2^ >
\s(<i>F</i>^2^) is used only for calculating <i>R</i>-factors(gt) <i>etc</i>.
and is not relevant to the choice of reflections for refinement.
<i>R</i>-factors based on <i>F</i>^2^ are statistically about twice as large
as those based on <i>F</i>, and <i>R</i>- factors based on ALL data will be
even larger.
;
_reflns_number_total     3550
_reflns_number_gt     1653
_reflns_threshold_expression     I>2\s(I)
_refine_ls_structure_factor_coef     Fsqd
_refine_ls_matrix_type     full
_refine_ls_R_factor_all     0.1469
_refine_ls_R_factor_gt     0.0578
_refine_ls_wR_factor_gt     0.0712
_refine_ls_wR_factor_ref     0.0807
_refine_ls_goodness_of_fit_ref     0.820
_refine_ls_restrained_S_all     0.820
_refine_ls_number_reflns     3550
_refine_ls_number_parameters     139
_refine_ls_number_restraints     0
_refine_ls_hydrogen_treatment     constr
_refine_ls_weighting_scheme     calc
_refine_ls_weighting_details
         'calc w=1/[\s^2^(Fo^2^)+(0.0104P)^2^+0.0000P] where P=(Fo^2^+2Fc^2^)/3'
_atom_sites_solution_hydrogens     geom
_atom_sites_solution_primary     direct
_atom_sites_solution_secondary     difmap
_refine_ls_shift/su_max     0.003
_refine_ls_shift/su_mean     0.000
_refine_diff_density_max     0.972
_refine_diff_density_min     -0.569
_refine_ls_extinction_method     none
_refine_ls_extinction_coef     ?
loop_
    _atom_type_symbol
    _atom_type_description
    _atom_type_scat_dispersion_real
    _atom_type_scat_dispersion_imag
    _atom_type_scat_source
    'C' 'C' 0.0033 0.0016
                         'International Tables Vol C Tables 4.2.6.8 and 6.1.1.4'
    'H' 'H' 0.0000 0.0000
                         'International Tables Vol C Tables 4.2.6.8 and 6.1.1.4'
    'P' 'P' 0.1023 0.0942
                         'International Tables Vol C Tables 4.2.6.8 and 6.1.1.4'
    'Cl' 'Cl' 0.1484 0.1585
                         'International Tables Vol C Tables 4.2.6.8 and 6.1.1.4'
    'Ru' 'Ru' -1.2594 0.8363
                         'International Tables Vol C Tables 4.2.6.8 and 6.1.1.4'
_computing_data_collection     'CrysAlis CCD (Oxford Diffraction, 2008)'
_computing_cell_refinement     'CrysAlis RED (Oxford Diffraction, 2008)'
_computing_data_reduction     'CrysAlis RED (Oxford Diffraction, 2008)'
_computing_structure_solution     'SHELXTL (Sheldrick, 2008)'
_computing_structure_refinement     'SHELXTL (Sheldrick, 2008)'
_computing_molecular_graphics     'SHELXTL (Sheldrick, 2008)'
_computing_publication_material     'SHELXTL (Sheldrick, 2008)'
loop_
    _atom_site_type_symbol
    _atom_site_label
    _atom_site_fract_x
    _atom_site_fract_y
    _atom_site_fract_z
    _atom_site_U_iso_or_equiv
    _atom_site_adp_type
    _atom_site_calc_flag
    _atom_site_refinement_flags
    _atom_site_occupancy
    _atom_site_disorder_assembly
    _atom_site_disorder_group
    Ru Ru1 0.54358(3) 0.2500 0.30360(7) 0.01803(17) Uani d S 1 . .
    Cl Cl1 0.47805(10) 0.2500 0.0718(2) 0.0308(6) Uani d S 1 . .
    Cl Cl2 0.41377(9) 0.2500 0.4111(2) 0.0347(6) Uani d S 1 . .
    P P1 0.66211(10) 0.2500 0.2100(2) 0.0221(5) Uani d S 1 . .
    P P2 0.57932(10) 0.2500 0.5371(2) 0.0233(6) Uani d S 1 . .
    P P3 0.53321(8) 0.37973(7) 0.27518(17) 0.0273(4) Uani d . 1 . .
    C C11 0.6660(4) 0.2500 0.0209(8) 0.032(2) Uani d S 1 . .
    H H11A 0.7178 0.2500 -0.0104 0.049 Uiso d SR 1 . .
    H H11B 0.6408 0.2069 -0.0142 0.049 Uiso d R 1 . .
    C C12 0.7266(2) 0.3256(2) 0.2488(6) 0.0303(17) Uani d . 1 . .
    H H12A 0.7740 0.3175 0.2015 0.045 Uiso calc R 1 . .
    H H12B 0.7350 0.3282 0.3489 0.045 Uiso calc R 1 . .
    H H12C 0.7047 0.3709 0.2165 0.045 Uiso calc R 1 . .
    C C21 0.6769(3) 0.2500 0.5976(8) 0.036(2) Uani d S 1 . .
    H H21A 0.6785 0.2500 0.6990 0.055 Uiso d SR 1 . .
    H H21B 0.7020 0.2069 0.5623 0.055 Uiso d R 1 . .
    C C22 0.5445(3) 0.3255(3) 0.6447(6) 0.057(2) Uani d . 1 . .
    H H22A 0.5627 0.3200 0.7397 0.086 Uiso calc R 1 . .
    H H22B 0.4900 0.3252 0.6447 0.086 Uiso calc R 1 . .
    H H22C 0.5624 0.3713 0.6065 0.086 Uiso calc R 1 . .
    C C31 0.5557(3) 0.4150(3) 0.1015(6) 0.0368(16) Uani d . 1 . .
    H H31A 0.5499 0.4675 0.1010 0.055 Uiso calc R 1 . .
    H H31B 0.5221 0.3936 0.0331 0.055 Uiso calc R 1 . .
    H H31C 0.6072 0.4027 0.0781 0.055 Uiso calc R 1 . .
    C C32 0.4370(2) 0.4140(3) 0.2916(7) 0.0447(18) Uani d . 1 . .
    H H32A 0.4369 0.4664 0.2789 0.067 Uiso calc R 1 . .
    H H32B 0.4177 0.4023 0.3837 0.067 Uiso calc R 1 . .
    H H32C 0.4056 0.3916 0.2208 0.067 Uiso calc R 1 . .
    C C33 0.5837(3) 0.4488(3) 0.3798(6) 0.046(2) Uani d . 1 . .
    H H33A 0.5700 0.4971 0.3476 0.069 Uiso calc R 1 . .
    H H33B 0.6374 0.4420 0.3690 0.069 Uiso calc R 1 . .
    H H33C 0.5703 0.4436 0.4776 0.069 Uiso calc R 1 . .
    C C1S 0.2535(3) 0.4577(2) 0.8727(8) 0.069(3) Uani d G 1 . .
    H H1SA 0.2273 0.4919 0.9273 0.082 Uiso calc R 1 . .
    C C2S 0.3127(4) 0.4177(4) 0.9316(4) 0.073(3) Uani d G 1 . .
    H H2SA 0.3263 0.4251 1.0255 0.088 Uiso calc R 1 . .
    C C3S 0.3518(2) 0.3667(3) 0.8500(8) 0.068(3) Uani d G 1 . .
    H H3SA 0.3915 0.3399 0.8894 0.081 Uiso calc R 1 . .
    C C4S 0.3316(3) 0.3557(2) 0.7096(8) 0.059(2) Uani d G 1 . .
    H H4SA 0.3578 0.3215 0.6550 0.071 Uiso calc R 1 . .
    C C5S 0.2724(3) 0.3957(3) 0.6507(4) 0.059(2) Uani d G 1 . .
    H H5SA 0.2589 0.3883 0.5567 0.071 Uiso calc R 1 . .
    C C6S 0.23327(19) 0.4467(3) 0.7323(8) 0.064(3) Uani d G 1 . .
    H H6SA 0.1936 0.4735 0.6929 0.076 Uiso calc R 1 . .
loop_
    _atom_site_aniso_label
    _atom_site_aniso_U_11
    _atom_site_aniso_U_22
    _atom_site_aniso_U_33
    _atom_site_aniso_U_12
    _atom_site_aniso_U_13
    _atom_site_aniso_U_23
    Ru1 0.0145(3) 0.0200(3) 0.0196(4) 0.000 -0.0017(4) 0.000
    Cl1 0.0333(12) 0.0318(13) 0.0275(14) 0.000 -0.0146(10) 0.000
    Cl2 0.0154(11) 0.0489(14) 0.0398(15) 0.000 -0.0001(10) 0.000
    P1 0.0212(10) 0.0254(12) 0.0197(14) 0.000 0.0015(11) 0.000
    P2 0.0181(11) 0.0330(14) 0.0187(14) 0.000 0.0012(10) 0.000
    P3 0.0230(8) 0.0249(8) 0.0339(11) 0.0015(7) -0.0029(8) -0.0031(8)
    C11 0.029(5) 0.036(6) 0.032(6) 0.000 0.012(4) 0.000
    C12 0.026(3) 0.029(3) 0.036(5) 0.002(3) 0.003(3) 0.000(3)
    C21 0.023(5) 0.073(7) 0.013(5) 0.000 -0.004(4) 0.000
    C22 0.059(4) 0.081(5) 0.032(4) 0.027(4) -0.006(4) -0.018(4)
    C31 0.048(4) 0.027(3) 0.035(4) -0.003(3) -0.002(3) 0.008(3)
    C32 0.039(4) 0.031(3) 0.064(5) 0.009(3) -0.008(4) -0.001(4)
    C33 0.039(4) 0.033(4) 0.066(6) -0.007(3) 0.003(3) -0.013(4)
    C1S 0.085(6) 0.053(6) 0.067(7) -0.029(5) 0.050(5) -0.019(6)
    C2S 0.099(7) 0.091(8) 0.029(5) -0.066(5) -0.019(5) 0.026(6)
    C3S 0.039(4) 0.063(6) 0.101(9) -0.009(4) -0.006(5) 0.041(6)
    C4S 0.056(5) 0.026(4) 0.097(8) -0.004(3) 0.049(5) -0.009(5)
    C5S 0.087(6) 0.059(6) 0.033(5) -0.050(4) -0.003(5) 0.007(5)
    C6S 0.035(4) 0.037(5) 0.119(10) -0.007(3) 0.010(5) 0.029(6)
_geom_special_details
;
All e.s.d.'s (except the e.s.d. in the dihedral angle between two l.s. planes)
are estimated using the full covariance matrix. The cell e.s.d.'s are taken
into account individually in the estimation of e.s.d.'s in distances, angles
and torsion angles; correlations between e.s.d.'s in cell parameters are only
used when they are defined by crystal symmetry. An approximate (isotropic)
treatment of cell e.s.d.'s is used for estimating e.s.d.'s involving l.s.
planes.
;
loop_
    _geom_bond_atom_site_label_1
    _geom_bond_atom_site_label_2
    _geom_bond_site_symmetry_2
    _geom_bond_distance
    _geom_bond_publ_flag
    Ru1 P1 . 2.2690(19) y
    Ru1 P2 . 2.297(2) y
    Ru1 P3 7_565 2.3819(14) ?
    Ru1 P3 . 2.3819(14) y
    Ru1 Cl1 . 2.479(2) y
    Ru1 Cl2 . 2.5038(19) y
    P1 C11 . 1.790(8) ?
    P1 C12 . 1.821(4) ?
    P1 C12 7_565 1.821(4) ?
    P2 C21 . 1.812(6) ?
    P2 C22 . 1.816(5) ?
    P2 C22 7_565 1.816(5) ?
    P3 C31 . 1.808(5) ?
    P3 C32 . 1.813(4) ?
    P3 C33 . 1.831(5) ?
    C11 H11A . 0.9600 ?
    C11 H11B . 0.9598 ?
    C12 H12A . 0.9600 ?
    C12 H12B . 0.9600 ?
    C12 H12C . 0.9600 ?
    C21 H21A . 0.9600 ?
    C21 H21B . 0.9599 ?
    C22 H22A . 0.9600 ?
    C22 H22B . 0.9600 ?
    C22 H22C . 0.9600 ?
    C31 H31A . 0.9600 ?
    C31 H31B . 0.9600 ?
    C31 H31C . 0.9600 ?
    C32 H32A . 0.9600 ?
    C32 H32B . 0.9600 ?
    C32 H32C . 0.9600 ?
    C33 H33A . 0.9600 ?
    C33 H33B . 0.9600 ?
    C33 H33C . 0.9600 ?
    C1S C2S . 1.3900 ?
    C1S C6S . 1.3900 ?
    C1S H1SA . 0.9300 ?
    C2S C3S . 1.3900 ?
    C2S H2SA . 0.9300 ?
    C3S C4S . 1.3900 ?
    C3S H3SA . 0.9300 ?
    C4S C5S . 1.3900 ?
    C4S H4SA . 0.9300 ?
    C5S C6S . 1.3900 ?
    C5S H5SA . 0.9300 ?
    C6S H6SA . 0.9300 ?
loop_
    _geom_angle_atom_site_label_1
    _geom_angle_atom_site_label_2
    _geom_angle_atom_site_label_3
    _geom_angle_site_symmetry_1
    _geom_angle_site_symmetry_3
    _geom_angle
    _geom_angle_publ_flag
    P1 Ru1 P2 . . 97.07(8) ?
    P1 Ru1 P3 . 7_565 91.52(4) ?
    P2 Ru1 P3 . 7_565 97.45(4) ?
    P1 Ru1 P3 . . 91.52(4) ?
    P2 Ru1 P3 . . 97.45(4) ?
    P3 Ru1 P3 7_565 . 164.31(8) ?
    P1 Ru1 Cl1 . . 94.79(8) ?
    P2 Ru1 Cl1 . . 168.14(7) ?
    P3 Ru1 Cl1 7_565 . 82.20(4) ?
    P3 Ru1 Cl1 . . 82.20(4) ?
    P1 Ru1 Cl2 . . 179.01(9) ?
    P2 Ru1 Cl2 . . 81.94(7) ?
    P3 Ru1 Cl2 7_565 . 88.61(4) ?
    P3 Ru1 Cl2 . . 88.61(4) ?
    Cl1 Ru1 Cl2 . . 86.20(7) ?
    C11 P1 C12 . . 100.2(2) ?
    C11 P1 C12 . 7_565 100.2(2) ?
    C12 P1 C12 . 7_565 98.0(3) ?
    C11 P1 Ru1 . . 115.2(2) ?
    C12 P1 Ru1 . . 119.71(17) ?
    C12 P1 Ru1 7_565 . 119.71(17) ?
    C21 P2 C22 . . 98.3(2) ?
    C21 P2 C22 . 7_565 98.3(2) ?
    C22 P2 C22 . 7_565 98.3(4) ?
    C21 P2 Ru1 . . 124.3(3) ?
    C22 P2 Ru1 . . 116.5(2) ?
    C22 P2 Ru1 7_565 . 116.5(2) ?
    C31 P3 C32 . . 99.3(3) ?
    C31 P3 C33 . . 98.1(3) ?
    C32 P3 C33 . . 99.9(2) ?
    C31 P3 Ru1 . . 115.93(18) ?
    C32 P3 Ru1 . . 113.76(17) ?
    C33 P3 Ru1 . . 125.57(19) ?
    P1 C11 H11A . . 110.1 ?
    P1 C11 H11B . . 109.1 ?
    H11A C11 H11B . . 109.5 ?
    P1 C12 H12A . . 109.5 ?
    P1 C12 H12B . . 109.5 ?
    H12A C12 H12B . . 109.5 ?
    P1 C12 H12C . . 109.5 ?
    H12A C12 H12C . . 109.5 ?
    H12B C12 H12C . . 109.5 ?
    P2 C21 H21A . . 110.1 ?
    P2 C21 H21B . . 109.1 ?
    H21A C21 H21B . . 109.5 ?
    P2 C22 H22A . . 109.5 ?
    P2 C22 H22B . . 109.5 ?
    H22A C22 H22B . . 109.5 ?
    P2 C22 H22C . . 109.5 ?
    H22A C22 H22C . . 109.5 ?
    H22B C22 H22C . . 109.5 ?
    P3 C31 H31A . . 109.5 ?
    P3 C31 H31B . . 109.5 ?
    H31A C31 H31B . . 109.5 ?
    P3 C31 H31C . . 109.5 ?
    H31A C31 H31C . . 109.5 ?
    H31B C31 H31C . . 109.5 ?
    P3 C32 H32A . . 109.5 ?
    P3 C32 H32B . . 109.5 ?
    H32A C32 H32B . . 109.5 ?
    P3 C32 H32C . . 109.5 ?
    H32A C32 H32C . . 109.5 ?
    H32B C32 H32C . . 109.5 ?
    P3 C33 H33A . . 109.5 ?
    P3 C33 H33B . . 109.5 ?
    H33A C33 H33B . . 109.5 ?
    P3 C33 H33C . . 109.5 ?
    H33A C33 H33C . . 109.5 ?
    H33B C33 H33C . . 109.5 ?
    C2S C1S C6S . . 120.0 ?
    C2S C1S H1SA . . 120.0 ?
    C6S C1S H1SA . . 120.0 ?
    C3S C2S C1S . . 120.0 ?
    C3S C2S H2SA . . 120.0 ?
    C1S C2S H2SA . . 120.0 ?
    C2S C3S C4S . . 120.0 ?
    C2S C3S H3SA . . 120.0 ?
    C4S C3S H3SA . . 120.0 ?
    C3S C4S C5S . . 120.0 ?
    C3S C4S H4SA . . 120.0 ?
    C5S C4S H4SA . . 120.0 ?
    C6S C5S C4S . . 120.0 ?
    C6S C5S H5SA . . 120.0 ?
    C4S C5S H5SA . . 120.0 ?
    C5S C6S C1S . . 120.0 ?
    C5S C6S H6SA . . 120.0 ?
    C1S C6S H6SA . . 120.0 ?
loop_
    _geom_hbond_atom_site_label_D
    _geom_hbond_atom_site_label_H
    _geom_hbond_atom_site_label_A
    _geom_hbond_site_symmetry_A
    _geom_hbond_distance_DH
    _geom_hbond_distance_HA
    _geom_hbond_distance_DA
    _geom_hbond_angle_DHA
    C4S H4SA Cl2 .y 0.93 2.83 3.710(5) 159.0
data_global
_journal_date_recd_electronic     2010-11-19
_journal_date_accepted     2010-11-28
_journal_name_full     'Acta Crystallographica, Section E'
_journal_year     2011
_journal_volume     67
_journal_issue      1
_journal_page_first     m14
_journal_page_last     m14
_journal_paper_category     QM
_journal_coeditor_code     WM2431
_publ_contact_author_name     'Wen, Ting Bin'
_publ_contact_author_address
;
Department of Chemisrty, College of Chemistry and Chemical Engineering,
Xiamen University, Xiamen 361005, Fujian, China
;
_publ_contact_author_email     chwtb@xmu.edu.cn
_publ_contact_author_fax     '86-592-2186085'
_publ_contact_author_phone     '86-592-2186295'
_publ_section_title
;
<i>cis</i>-Dichloridotetrakis(trimethylphosphane-\k<i>P</i>)ruthenium(II)
benzene disolvate
;
loop_
    _publ_author_name
    _publ_author_address
    'Fu, Chen'
;
Department of Chemistry, College of Chemistry and Chemical Engineering,
Xiamen University, Xiamen 361005, Fujian, People's Republic of China
;
    'Wen*, Ting Bin'
;
Department of Chemistry, College of Chemistry and Chemical Engineering,
Xiamen University, Xiamen 361005, Fujian, People's Republic of China
;
