# Supplementary material for: cis-Dichloridotetra­kis­(trimethyl­phosphane-κP)ruthenium(II) benzene disolvate
Source: Acta Crystallogr Sect E Struct Rep Online. 2010 Dec 4;67(Pt 1):m14. doi: 10.1107/S1600536810049706 (PMC3050259; doi:10.1107/S1600536810049706)
Supplement: Supplementary file 2 [file e-67-00m14-Isup2.hkl]

# 
# h,k,l, Fc-squared, Fo-squared, sigma(Fo-squared) and status flag 
# 
data_I
_shelx_title ' FC-PMe3 in Pnma' 
_shelx_refln_list_code          4 
_shelx_F_calc_maximum      399.59 
_exptl_crystal_F_000      1320.00 
_reflns_d_resolution_high  0.7697 
 
loop_ 
 _symmetry_equiv_pos_as_xyz 
 'x, y, z' 
 '-x+1/2, -y, z+1/2' 
 '-x, y+1/2, -z' 
 'x+1/2, -y+1/2, -z+1/2' 
 '-x, -y, -z' 
 'x-1/2, y, -z-1/2' 
 'x, -y-1/2, z' 
 '-x-1/2, y-1/2, z-1/2' 
 
_cell_length_a    17.6243 
_cell_length_b    18.1889 
_cell_length_c     9.4610 
_cell_angle_alpha  90.000 
_cell_angle_beta   90.000 
_cell_angle_gamma  90.000 
 
_shelx_F_squared_multiplier     1.000 
 
loop_ 
 _refln_index_h 
 _refln_index_k 
 _refln_index_l 
 _refln_F_squared_calc 
 _refln_F_squared_meas 
 _refln_F_squared_sigma 
 _refln_observed_status 
   2   0   0    39688.81    41947.32    764.63 o 
   4   0   0    31220.76    33591.73    691.05 o 
   6   0   0     6458.28     6661.10    643.86 o 
   8   0   0    28626.01    27034.45    876.72 o 
  10   0   0    35012.98    33633.77    928.08 o 
  12   0   0      651.95     1139.70    417.61 o 
  14   0   0     7735.27     7124.14    641.38 o 
  16   0   0    12741.86    10938.98   1246.42 o 
  18   0   0      850.08     1229.43    891.79 o 
  20   0   0      137.19      379.12    957.75 o 
   2   1   0    22265.57    22662.34    384.24 o 
   4   1   0    25218.78    26832.48    408.39 o 
   6   1   0    50394.61    50641.59    576.51 o 
   8   1   0    21310.37    21114.46    515.76 o 
  10   1   0     1272.37     1883.17    306.20 o 
  12   1   0     2061.46     1772.53    352.78 o 
  14   1   0     2639.27     2515.01    366.58 o 
  16   1   0    12650.29    12013.61    884.02 o 
  18   1   0     5277.83     6102.80    755.47 o 
  20   1   0     1608.08     1737.51    654.45 o 
  22   1   0     1775.99     1918.05   1047.45 o 
   2   2   0    50009.51    51705.77    436.22 o 
   4   2   0      151.25      126.84    157.18 o 
   6   2   0     7103.19     7603.61    317.93 o 
   8   2   0    10152.60    10546.53    346.64 o 
  10   2   0     5421.72     5693.30    356.82 o 
  12   2   0      441.74      748.70    290.82 o 
  14   2   0     2876.43     2731.79    427.86 o 
  16   2   0     6682.62     7335.35    730.12 o 
  18   2   0       49.16      606.76    571.74 o 
  20   2   0       36.51        0.00    990.08 o 
  22   2   0     1677.28     1279.71    896.75 o 
   2   3   0    22456.71    23543.27    374.35 o 
   4   3   0    13256.38    14308.26    272.71 o 
   6   3   0     4083.32     4280.48    223.31 o 
   8   3   0     7401.50     7439.51    300.21 o 
  10   3   0     5771.50     5507.96    368.77 o 
  12   3   0     7145.50     7297.04    442.73 o 
  14   3   0     3945.09     3975.98    409.78 o 
  16   3   0     7787.67     7207.01    736.39 o 
  18   3   0     2005.59     1941.33    498.49 o 
  20   3   0       53.95      374.18    655.60 o 
  22   3   0       47.16      152.60    825.99 o 
   0   4   0    20913.11    21001.59    384.87 o 
   2   4   0    13092.31    14636.85    304.27 o 
   4   4   0      115.30      144.56    164.95 o 
   6   4   0     2692.17     2860.86    213.08 o 
   8   4   0     6057.17     5997.70    329.05 o 
  10   4   0      807.76      651.39    231.69 o 
  12   4   0     1466.93     1747.80    310.09 o 
  14   4   0      361.87      560.52    321.55 o 
  16   4   0      789.97      991.13    405.54 o 
  18   4   0        0.04        0.00    624.31 o 
  20   4   0      354.91      353.23    706.65 o 
  22   4   0     1618.44      962.19    756.59 o 
   2   5   0    30438.25    30352.63    391.81 o 
   4   5   0      593.14      974.30    216.50 o 
   6   5   0      455.16      295.66    173.21 o 
   8   5   0     6819.77     7424.53    298.45 o 
  10   5   0     5219.47     5242.21    333.13 o 
  12   5   0     6657.04     5653.97    382.43 o 
  14   5   0     1114.19     1291.25    340.74 o 
  16   5   0     6696.97     7224.51    564.96 o 
  18   5   0     2414.02     1961.22    675.47 o 
  20   5   0       70.65      237.24    721.32 o 
  22   5   0      150.86     1072.55    856.90 o 
   0   6   0   159671.06   165761.89   1701.23 o 
   2   6   0    41416.00    39204.38    495.90 o 
   4   6   0      912.62      811.71    196.17 o 
   6   6   0     1139.92     1412.97    218.95 o 
   8   6   0    17841.71    16878.00    458.39 o 
  10   6   0     6562.74     6888.22    334.55 o 
  12   6   0       10.51       90.60    275.06 o 
  14   6   0     3155.29     2635.08    359.62 o 
  16   6   0     2591.59     2689.42    598.75 o 
  18   6   0      364.60        0.00    561.31 o 
  20   6   0       89.82      413.56    718.74 o 
  22   6   0      968.94     1346.29    937.16 o 
   2   7   0     4152.78     4585.61    240.10 o 
   4   7   0     7660.42     6590.49    432.47 o 
   6   7   0     9085.62     9202.26    436.08 o 
   8   7   0    33613.81    30305.12    799.70 o 
  10   7   0        5.03      122.47    230.88 o 
  12   7   0        1.26      173.06    299.29 o 
  14   7   0     3957.62     4200.49    555.53 o 
  16   7   0     6737.32     6694.69    713.25 o 
  18   7   0     5982.77     7036.43    782.07 o 
  20   7   0      706.28     1177.76    747.59 o 
   0   8   0    83948.49    80623.41   1073.77 o 
   2   8   0    44249.75    44613.02    743.14 o 
   4   8   0      300.09      103.91    157.86 o 
   6   8   0     6450.77     7744.50    427.97 o 
   8   8   0     8564.45     8164.87    618.34 o 
  10   8   0     8012.97     7797.80    418.25 o 
  12   8   0     1373.12     1001.24    342.56 o 
  14   8   0     6626.02     6725.89    686.27 o 
  16   8   0     9436.20    10203.11    813.66 o 
  18   8   0     1188.35     2035.10    647.08 o 
  20   8   0        0.76        0.00    771.45 o 
   2   9   0     7440.75     7198.08    303.31 o 
   4   9   0     4542.05     5030.62    266.72 o 
   6   9   0    15047.99    14543.27    577.21 o 
   8   9   0     7547.52     7026.01    460.04 o 
  10   9   0       83.22       31.71    205.41 o 
  12   9   0      707.66      996.66    431.81 o 
  14   9   0     1954.71     2179.00    424.63 o 
  16   9   0     5869.41     5121.26    676.31 o 
  18   9   0     2357.48     2238.06    637.69 o 
  20   9   0      732.47      943.13    850.49 o 
   0  10   0    63844.50    58525.53   2094.09 o 
   2  10   0     6706.66     5992.06    311.62 o 
   4  10   0       22.86      153.91    176.15 o 
   6  10   0       78.25       55.74    143.61 o 
   8  10   0     3812.68     3984.19    401.66 o 
  10  10   0     4055.87     3608.14    427.36 o 
  12  10   0      503.43      230.11    542.21 o 
  14  10   0     1274.51     1222.35    470.08 o 
  16  10   0     2966.14     3052.77    641.68 o 
  18  10   0      106.76        0.00    592.81 o 
  20  10   0      112.69      196.81    939.05 o 
   2  11   0     3787.81     4199.56    354.51 o 
   4  11   0      168.47       77.28    200.28 o 
   6  11   0     1506.23     1335.17    184.08 o 
   8  11   0      405.08      767.37    341.83 o 
  10  11   0     1598.94     2087.51    391.31 o 
  12  11   0     6393.30     6689.70    728.70 o 
  14  11   0     1175.58     1506.93    593.21 o 
  16  11   0     5403.70     6473.33    940.59 o 
  18  11   0     1273.54     1293.19    917.73 o 
   0  12   0    29880.67    29095.26   1117.23 o 
   2  12   0     8237.38     7754.76    451.32 o 
   4  12   0        8.93      179.74    226.82 o 
   6  12   0      384.16      810.29    347.44 o 
   8  12   0     8753.78     7848.91    563.97 o 
  10  12   0     2715.28     2791.50    589.15 o 
  12  12   0       14.05        0.00    566.57 o 
  14  12   0      168.22      631.85    557.73 o 
  16  12   0      116.76      112.34    633.72 o 
  18  12   0      618.49      213.22   1098.98 o 
   2  13   0     4220.26     4670.28    385.77 o 
   4  13   0       64.24      247.47    364.15 o 
   6  13   0     2996.94     2775.58    418.68 o 
   8  13   0     5394.55     5130.92    506.86 o 
  10  13   0      354.36      323.13    511.49 o 
  12  13   0     2682.32     2502.50    642.21 o 
  14  13   0     1933.51     1917.50    672.68 o 
  16  13   0     4738.51     5345.25   1394.05 o 
  18  13   0     2604.81     4498.04   1358.24 o 
   0  14   0    42393.22    41408.50   1464.96 o 
   2  14   0     9784.08    11359.35    602.07 o 
   4  14   0     3752.55     3720.27    488.83 o 
   6  14   0      605.50      578.81    407.60 o 
   8  14   0     1972.15     2158.33    417.00 o 
  10  14   0     4081.16     4235.79    730.05 o 
  12  14   0      553.97      553.85    588.97 o 
  14  14   0     2153.63     2259.90    637.25 o 
  16  14   0     3672.47     3229.33   1155.98 o 
   2  15   0     9521.80     8051.11    571.41 o 
   4  15   0     3468.04     3272.20    418.14 o 
   6  15   0     9874.94    10281.85    673.85 o 
   8  15   0     7955.65     7947.82    819.68 o 
  10  15   0       36.19      101.62    631.11 o 
  12  15   0      353.99      369.23    604.72 o 
  14  15   0      190.34      526.74    866.58 o 
  16  15   0     4265.78     4154.19   1332.29 o 
   0  16   0    30945.79    33079.91   1407.64 o 
   2  16   0    11001.63    10779.42    627.45 o 
   4  16   0     1620.90     1794.21    388.69 o 
   6  16   0      220.31      473.76    470.44 o 
   8  16   0     1897.99     1710.78    601.27 o 
  10  16   0     2721.78     3359.28    753.96 o 
  12  16   0     1338.78     1599.25    709.97 o 
  14  16   0     2562.15     1722.19   1034.85 o 
   2  17   0     1844.47     1819.90    539.25 o 
   4  17   0     1462.46     1944.01    496.40 o 
   6  17   0     3278.37     3110.00    454.70 o 
   8  17   0     3612.39     3779.07    706.73 o 
  10  17   0       11.80      398.95    676.07 o 
  12  17   0      461.00      346.26    708.15 o 
  14  17   0      594.95      554.51    962.13 o 
   0  18   0    11918.28    11580.05    973.49 o 
   2  18   0     4488.09     4353.72    601.44 o 
   4  18   0       72.36       39.11    478.68 o 
   6  18   0      214.28      224.76    553.93 o 
   8  18   0     3475.49     2762.71    568.26 o 
  10  18   0     2287.68     1405.97    691.77 o 
  12  18   0        7.63        0.00    678.35 o 
  14  18   0      503.70     1291.92   1042.16 o 
   2  19   0      457.94      523.81    497.32 o 
   4  19   0      184.14        0.00    527.48 o 
   6  19   0      157.44        0.00    753.55 o 
   8  19   0      261.12      341.33    554.50 o 
  10  19   0      723.28     1416.72    646.96 o 
  12  19   0      936.06      933.14    703.27 o 
   0  20   0     7294.79     8400.65   1374.68 o 
   2  20   0      946.36      818.21    498.45 o 
   4  20   0       20.78      155.75    546.17 o 
   6  20   0       99.30      142.31    672.03 o 
   8  20   0      928.61      283.50    775.94 o 
  10  20   0      920.18      494.91    679.31 o 
  12  20   0      205.98       98.56    741.33 o 
   2  21   0     1337.24     1039.06    522.60 o 
   4  21   0      584.71      380.42    838.84 o 
   6  21   0      604.52      690.41    826.35 o 
   8  21   0     1309.87     1467.32    877.01 o 
  10  21   0      331.55      685.51   1320.23 o 
   0  22   0     5567.21     6277.97   1326.26 o 
   2  22   0     3723.09     3999.35    848.44 o 
   4  22   0      370.83      689.67    688.05 o 
   6  22   0      211.71      883.65    865.27 o 
   8  22   0      767.09      525.46    994.84 o 
   2  23   0     1621.21     1706.84    981.13 o 
   4  23   0      982.59      577.72   1381.26 o 
   1   0   1    11714.66    12556.12    365.41 o 
   2   0   1    39905.85    42131.83    882.38 o 
   3   0   1     4030.02     4337.35    379.39 o 
   4   0   1      241.59       71.75    241.83 o 
   5   0   1    15325.61    16606.16    621.68 o 
   6   0   1    24883.96    25424.00    496.36 o 
   7   0   1    22603.77    22889.67    533.98 o 
   8   0   1    41220.98    39148.07    743.08 o 
   9   0   1      527.41      488.36    254.18 o 
  10   0   1     7098.15     6999.64    402.20 o 
  11   0   1      193.70      497.58    264.39 o 
  12   0   1      167.56      150.84    267.17 o 
  13   0   1      162.90      507.86    266.73 o 
  14   0   1      378.25      588.63    288.03 o 
  15   0   1       67.22      306.26    393.60 o 
  16   0   1     9193.73     9287.52    649.04 o 
  17   0   1      757.91      857.23    541.85 o 
  18   0   1     8704.60     9439.28    908.20 o 
  19   0   1      612.91     1573.52    677.94 o 
  20   0   1     1308.79     1408.02    699.67 o 
  21   0   1      454.86      345.81    647.40 o 
  22   0   1     1122.83     1243.32   1044.90 o 
   0   1   1    70237.05    71170.88    853.96 o 
   1   1   1      593.05      802.36     93.78 o 
   2   1   1    56357.49    59930.91    650.55 o 
   3   1   1     5317.31     5162.68    157.80 o 
   4   1   1    11929.29    11933.33    172.76 o 
   5   1   1     8490.40     8500.76    186.55 o 
   6   1   1      546.11      946.00    172.57 o 
   7   1   1     8680.50     8542.03    465.92 o 
   8   1   1     5904.95     6190.54    317.44 o 
   9   1   1     2735.72     3084.63    252.08 o 
  10   1   1    10495.70    10451.75    304.64 o 
  11   1   1     1209.18     1317.55    198.76 o 
  12   1   1     8227.65     8457.60    299.31 o 
  13   1   1        0.12      122.18    199.18 o 
  14   1   1     6542.81     6449.12    305.30 o 
  15   1   1       84.98      330.61    280.61 o 
  16   1   1     5741.69     6259.50    407.11 o 
  17   1   1       65.13      266.45    370.20 o 
  18   1   1        1.74      381.61    396.50 o 
  19   1   1      113.02       81.18    417.73 o 
  20   1   1      322.31      558.18    409.93 o 
  21   1   1      155.56       35.70    539.55 o 
  22   1   1     1187.88     1177.73    740.34 o 
   1   2   1     7178.41     7493.91    204.15 o 
   2   2   1     3524.78     3468.29    129.58 o 
   3   2   1        9.43        1.36     88.74 o 
   4   2   1       55.95       33.89     95.06 o 
   5   2   1     3020.35     3065.53    142.16 o 
   6   2   1    10330.15     9831.73    200.29 o 
   7   2   1    12689.72    12820.42    257.51 o 
   8   2   1    12645.88    12701.44    390.68 o 
   9   2   1     1643.49     1674.64    180.63 o 
  10   2   1     2056.68     1561.36    191.80 o 
  11   2   1       25.88      135.35    211.03 o 
  12   2   1     3192.29     2933.52    278.01 o 
  13   2   1       11.99      145.49    204.01 o 
  14   2   1     1684.34     1614.36    234.58 o 
  15   2   1        2.66      203.27    292.07 o 
  16   2   1     9940.56     9428.04    513.25 o 
  17   2   1      167.31      691.76    356.54 o 
  18   2   1     3380.74     3127.06    433.35 o 
  19   2   1      140.71      451.97    394.37 o 
  20   2   1       81.38      525.48    489.57 o 
  21   2   1      821.70     1033.12    681.43 o 
  22   2   1        2.83        0.00    746.45 o 
   0   3   1    30928.69    34695.34   1760.83 o 
   1   3   1      868.80     1159.93    176.41 o 
   2   3   1    10284.21    11477.26    237.48 o 
   3   3   1     3367.92     3562.50    157.79 o 
   4   3   1     3554.34     3954.70    120.10 o 
   5   3   1    18742.88    19031.32    321.11 o 
   6   3   1      647.17      679.33    106.48 o 
   7   3   1     4709.21     4913.75    171.24 o 
   8   3   1        5.22      129.06    121.44 o 
   9   3   1     2318.05     2179.49    175.68 o 
  10   3   1     7306.74     7451.00    252.18 o 
  11   3   1      686.06      525.65    175.25 o 
  12   3   1      195.98      179.48    217.94 o 
  13   3   1      476.43      452.02    213.45 o 
  14   3   1     1593.22     2068.61    265.75 o 
  15   3   1      390.25     1069.47    286.99 o 
  16   3   1     1138.24      964.59    285.22 o 
  17   3   1       11.89      382.51    323.42 o 
  18   3   1     1139.54      878.73    349.44 o 
  19   3   1       88.70      206.31    463.68 o 
  20   3   1     1720.88     1959.83    532.36 o 
  21   3   1       12.62       84.16    550.73 o 
  22   3   1     1552.33     2185.12    749.29 o 
   1   4   1     6336.07     6378.90    314.56 o 
   2   4   1      625.79      559.67    185.08 o 
   3   4   1      500.35      619.16    118.78 o 
   4   4   1     7217.38     7598.32    230.89 o 
   5   4   1    11845.78    12116.51    235.28 o 
   6   4   1      254.99      250.53    132.39 o 
   7   4   1     8182.41     8341.06    192.19 o 
   8   4   1     2778.21     2393.07    158.46 o 
   9   4   1     1471.02     1852.76    170.15 o 
  10   4   1     1415.04     1348.95    181.23 o 
  11   4   1      501.14      387.29    185.44 o 
  12   4   1     2771.78     2753.46    286.09 o 
  13   4   1      288.59      362.41    235.90 o 
  14   4   1     5865.59     5423.72    334.46 o 
  15   4   1      160.43      399.39    256.49 o 
  16   4   1     5323.45     5498.38    353.75 o 
  17   4   1      331.23      427.60    326.74 o 
  18   4   1     2253.10     2073.99    391.07 o 
  19   4   1      107.13      439.59    497.67 o 
  20   4   1      132.11      447.36    525.73 o 
  21   4   1      874.21     1236.03    583.24 o 
  22   4   1      158.93        0.00    679.15 o 
   0   5   1    40772.49    41169.64    778.28 o 
   1   5   1     1503.61     1737.94    197.32 o 
   2   5   1    38082.10    39522.48    497.95 o 
   3   5   1       75.12      129.24    135.28 o 
   4   5   1     7776.72     8140.38    222.36 o 
   5   5   1     6542.62     6784.85    215.60 o 
   6   5   1     2530.12     2604.31    114.64 o 
   7   5   1     1659.31     1555.68    108.19 o 
   8   5   1    12361.22    12399.34    248.89 o 
   9   5   1      204.09      154.93    120.34 o 
  10   5   1     8597.92     8024.06    248.64 o 
  11   5   1      682.33      953.21    173.47 o 
  12   5   1      717.87      917.13    227.70 o 
  13   5   1       80.01      173.11    249.26 o 
  14   5   1      747.14     1047.85    245.26 o 
  15   5   1       40.26      139.58    239.33 o 
  16   5   1      930.27     1525.15    319.52 o 
  17   5   1      277.17      416.31    311.17 o 
  18   5   1      773.65      713.52    432.80 o 
  19   5   1        0.28        0.00    445.37 o 
  20   5   1     2318.87     2199.27    555.65 o 
  21   5   1      139.03      248.85    534.46 o 
  22   5   1      905.22      600.31    664.67 o 
   1   6   1      629.27      700.68    181.20 o 
   2   6   1     2258.77     2583.43    157.32 o 
   3   6   1      110.40      169.33    175.94 o 
   4   6   1     6556.96     6611.76    228.76 o 
   5   6   1    12539.93    12558.68    279.93 o 
   6   6   1    12130.82    11563.82    287.08 o 
   7   6   1     6696.46     6335.45    187.62 o 
   8   6   1    18421.44    18632.77    263.40 o 
   9   6   1       81.93      122.66    115.44 o 
  10   6   1     1093.19     1152.29    147.87 o 
  11   6   1      197.97      250.81    146.21 o 
  12   6   1      114.92      359.92    204.90 o 
  13   6   1      419.14      454.14    220.59 o 
  14   6   1     3707.47     3656.71    279.53 o 
  15   6   1        6.07       69.31    278.92 o 
  16   6   1     7106.18     7179.44    405.27 o 
  17   6   1      651.19      306.87    393.00 o 
  18   6   1     5822.91     6168.22    551.02 o 
  19   6   1      292.85      647.68    482.85 o 
  20   6   1      418.29      369.43    481.77 o 
  21   6   1      480.98      582.40    535.70 o 
  22   6   1      133.09      254.16    877.05 o 
   0   7   1    68579.03    62488.84    891.65 o 
   1   7   1     1074.34     1675.62    195.04 o 
   2   7   1    44178.03    43893.14    468.72 o 
   3   7   1     1709.86     1469.34    202.25 o 
   4   7   1     6967.75     6567.14    269.05 o 
   5   7   1      431.90      418.22    163.91 o 
   6   7   1      847.11      823.03    171.71 o 
   7   7   1     7115.45     6275.17    251.56 o 
   8   7   1     4967.12     5005.00    180.62 o 
   9   7   1     1749.23     1655.12    126.82 o 
  10   7   1    16443.52    16091.33    354.13 o 
  11   7   1     1379.26     1532.69    204.80 o 
  12   7   1     7203.68     6997.23    297.39 o 
  13   7   1        0.09      112.89    270.87 o 
  14   7   1    10144.81    10613.44    438.76 o 
  15   7   1       48.94      119.87    327.00 o 
  16   7   1     3582.93     3977.36    395.75 o 
  17   7   1       28.26       33.70    345.68 o 
  18   7   1       51.39      313.70    423.11 o 
  19   7   1       10.81      244.50    489.90 o 
  20   7   1      866.41      744.26    471.13 o 
  21   7   1      111.18       64.02    493.94 o 
   1   8   1     2005.28     1866.77    205.50 o 
   2   8   1    10029.30     9724.94    282.12 o 
   3   8   1       28.35      195.57    181.07 o 
   4   8   1     5591.44     5363.22    256.23 o 
   5   8   1     1608.54     1649.80    205.90 o 
   6   8   1    21603.94    21210.79    474.29 o 
   7   8   1     9226.45     8860.86    320.79 o 
   8   8   1    33708.03    34025.80    526.76 o 
   9   8   1      365.95      350.44    104.02 o 
  10   8   1     4537.75     4390.13    209.51 o 
  11   8   1        0.21      108.09    179.45 o 
  12   8   1      198.47      211.42    252.62 o 
  13   8   1       14.70      185.18    256.48 o 
  14   8   1     1287.01     1456.72    309.58 o 
  15   8   1        4.25      223.00    321.32 o 
  16   8   1     8303.59     8790.62    486.63 o 
  17   8   1      126.04      248.95    379.51 o 
  18   8   1     6096.50     5759.80    573.68 o 
  19   8   1      218.15      592.39    479.85 o 
  20   8   1      891.75     1129.52    518.48 o 
  21   8   1      444.10      507.38    632.14 o 
   0   9   1    16963.18    16306.97    498.60 o 
   1   9   1      285.18      281.52    170.06 o 
   2   9   1    18992.38    17163.74    430.05 o 
   3   9   1     3909.94     4230.37    251.38 o 
   4   9   1     3841.95     3873.58    247.84 o 
   5   9   1     9440.24     9114.27    317.95 o 
   6   9   1      899.86      960.08    227.76 o 
   7   9   1     1300.26     1299.84    237.70 o 
   8   9   1     1862.84     1735.66    235.97 o 
   9   9   1     2870.94     2727.51    257.81 o 
  10   9   1     4713.55     4627.50    291.79 o 
  11   9   1       34.60       33.27    300.14 o 
  12   9   1     4743.82     5306.95    387.92 o 
  13   9   1      143.44      235.95    312.87 o 
  14   9   1     6566.62     6369.41    530.71 o 
  15   9   1       34.45      504.66    408.18 o 
  16   9   1     3634.07     4568.04    501.79 o 
  17   9   1       44.10      311.69    485.18 o 
  18   9   1       97.24      167.71    507.09 o 
  19   9   1       15.84        0.00    568.02 o 
  20   9   1      511.12      553.82    585.65 o 
  21   9   1       22.58      296.99    910.84 o 
   1  10   1     3871.55     4239.02    239.72 o 
   2  10   1     5098.63     4792.24    291.04 o 
   3  10   1       75.07      270.80    195.79 o 
   4  10   1     1161.92     1086.20    207.30 o 
   5  10   1     5546.71     5369.98    285.90 o 
   6  10   1     1927.11     2064.65    243.01 o 
   7  10   1     5045.60     4238.20    290.99 o 
   8  10   1     8909.73     8592.78    381.26 o 
   9  10   1     1660.27     1439.94    255.30 o 
  10  10   1      213.54      263.45    332.11 o 
  11  10   1      522.28      355.29    322.62 o 
  12  10   1      762.44      557.48    303.65 o 
  13  10   1       11.94        0.82    346.80 o 
  14  10   1     1642.96     1471.19    458.67 o 
  15  10   1       34.08      217.06    436.24 o 
  16  10   1     3433.03     3293.20    521.50 o 
  17  10   1      164.70      291.77    498.34 o 
  18  10   1     3121.76     3572.16    558.89 o 
  19  10   1       93.93      239.46    547.81 o 
  20  10   1       10.86      549.27    734.40 o 
   0  11   1     9242.59     8528.19    424.86 o 
   1  11   1      187.54      346.15    178.32 o 
   2  11   1     1044.38     1139.84    215.71 o 
   3  11   1      993.41      927.96    221.61 o 
   4  11   1       59.79      196.33    204.50 o 
   5  11   1     3266.15     3494.06    272.56 o 
   6  11   1      102.33      251.13    219.49 o 
   7  11   1     1170.88     1371.49    255.24 o 
   8  11   1     1682.87     1717.22    265.57 o 
   9  11   1      227.58      434.54    239.34 o 
  10  11   1     3030.43     3745.28    381.67 o 
  11  11   1      582.58      926.83    324.87 o 
  12  11   1      365.99      314.12    362.75 o 
  13  11   1       71.19      587.52    380.87 o 
  14  11   1      154.36      158.26    431.58 o 
  15  11   1       16.49        0.00    435.06 o 
  16  11   1      314.00      622.36    486.24 o 
  17  11   1       51.35        0.00    516.59 o 
  18  11   1     1110.21     1727.92    504.78 o 
  19  11   1        8.71       78.96    565.57 o 
  20  11   1     1176.25     1075.23   1202.21 o 
   1  12   1      453.87      471.92    222.93 o 
   2  12   1      204.41      327.70    233.68 o 
   3  12   1       14.05      106.81    225.95 o 
   4  12   1      376.68      430.67    216.37 o 
   5  12   1     2920.99     2873.86    262.71 o 
   6  12   1      910.89      809.83    245.75 o 
   7  12   1     2300.64     2208.54    279.69 o 
   8  12   1      931.20      894.46    257.75 o 
   9  12   1      209.27      690.34    334.33 o 
  10  12   1       12.78      185.20    321.86 o 
  11  12   1       13.89      199.73    320.00 o 
  12  12   1     2125.19     2807.83    431.62 o 
  13  12   1      185.62      391.16    397.94 o 
  14  12   1     1211.52     1107.10    437.53 o 
  15  12   1        7.73      224.39    482.24 o 
  16  12   1     5362.50     4850.43    677.63 o 
  17  12   1       88.91      287.16    625.23 o 
  18  12   1     1074.34     1442.76    653.30 o 
   0  13   1    17545.61    18015.87    634.18 o 
   1  13   1       80.04      315.78    226.99 o 
   2  13   1      974.19     1157.67    253.57 o 
   3  13   1      370.98      525.64    241.73 o 
   4  13   1      512.07      280.91    249.34 o 
   5  13   1     1378.42     1455.88    248.82 o 
   6  13   1       23.52      228.88    255.67 o 
   7  13   1     1938.49     2141.31    300.01 o 
   8  13   1     1438.54     1583.10    281.70 o 
   9  13   1      584.43      567.33    322.69 o 
  10  13   1     5514.92     5457.69    442.12 o 
  11  13   1      497.45      669.30    414.88 o 
  12  13   1      690.40      771.80    417.39 o 
  13  13   1        0.07      528.44    402.63 o 
  14  13   1      617.27     1347.61    535.08 o 
  15  13   1      193.22      467.68    527.64 o 
  16  13   1      662.09     1153.49    655.32 o 
  17  13   1        4.70      635.68    618.52 o 
  18  13   1      801.91      668.72    748.85 o 
   1  14   1     1719.55     1735.43    274.78 o 
   2  14   1     1384.45     1545.15    276.03 o 
   3  14   1       64.28      148.50    255.83 o 
   4  14   1     1990.16     2034.81    290.83 o 
   5  14   1     1305.92     1546.49    299.46 o 
   6  14   1     6566.07     6390.05    371.44 o 
   7  14   1     3509.75     3415.50    324.14 o 
   8  14   1     4410.90     4792.49    439.09 o 
   9  14   1      240.58      380.10    342.50 o 
  10  14   1     1671.39     1948.02    407.46 o 
  11  14   1       63.78        0.00    433.08 o 
  12  14   1      549.00      690.73    413.62 o 
  13  14   1        2.62      391.80    505.09 o 
  14  14   1      615.46      633.56    528.99 o 
  15  14   1        4.39      128.64    590.00 o 
  16  14   1     4120.25     5149.57    886.74 o 
  17  14   1      171.91        0.00    632.14 o 
   0  15   1    18167.37    16788.85    842.28 o 
   1  15   1      160.01      532.90    247.74 o 
   2  15   1     7377.56     7383.06    401.90 o 
   3  15   1     2409.05     2002.01    323.81 o 
   4  15   1     1060.79     1289.64    287.23 o 
   5  15   1     4362.33     4172.08    383.91 o 
   6  15   1     1626.14     1577.42    314.62 o 
   7  15   1     1264.20     1498.24    323.13 o 
   8  15   1     1433.25     1362.42    329.16 o 
   9  15   1      775.74     1085.88    322.06 o 
  10  15   1     3770.22     4122.53    540.27 o 
  11  15   1       40.12      426.78    421.62 o 
  12  15   1     2274.62     2817.59    517.57 o 
  13  15   1        1.77      340.40    562.66 o 
  14  15   1     4357.13     5371.49    684.57 o 
  15  15   1       38.52       73.18    675.39 o 
  16  15   1     3388.27     3966.18    956.65 o 
   1  16   1     1477.81     1563.14    299.19 o 
   2  16   1     2899.01     3015.79    305.04 o 
   3  16   1      250.79      550.20    297.73 o 
   4  16   1     3158.29     3546.79    333.74 o 
   5  16   1     1243.26     1674.04    321.29 o 
   6  16   1     6239.03     6549.56    432.72 o 
   7  16   1     1997.65     2344.31    411.33 o 
   8  16   1     7691.00     8824.95    507.80 o 
   9  16   1      460.43      593.21    394.81 o 
  10  16   1     1063.28     1031.96    387.27 o 
  11  16   1        3.26      398.05    435.95 o 
  12  16   1       31.15      125.07    456.33 o 
  13  16   1       52.49        0.00    566.66 o 
  14  16   1      657.33      779.42    609.69 o 
  15  16   1        2.36        0.00    756.98 o 
   0  17   1    10039.83     9546.99    712.78 o 
   1  17   1       10.77       45.50    326.21 o 
   2  17   1     2905.11     3294.09    336.40 o 
   3  17   1      416.08      390.22    267.31 o 
   4  17   1     1746.07     1643.12    309.43 o 
   5  17   1     1085.29     1012.71    316.37 o 
   6  17   1       33.53        0.00    359.32 o 
   7  17   1      901.64      888.78    380.65 o 
   8  17   1      740.96      278.71    456.34 o 
   9  17   1      452.53      388.84    420.06 o 
  10  17   1     3799.83     4322.53    507.90 o 
  11  17   1      432.09      960.58    436.42 o 
  12  17   1     1612.54     1701.19    496.80 o 
  13  17   1       22.56      203.26    495.81 o 
  14  17   1     1922.64     2299.70    570.69 o 
  15  17   1        1.67      476.86   1088.20 o 
   1  18   1       72.00        0.00    351.06 o 
   2  18   1      737.43      776.65    334.06 o 
   3  18   1       17.40      164.32    297.23 o 
   4  18   1       12.73        0.00    315.29 o 
   5  18   1      643.68      798.55    389.40 o 
   6  18   1      614.79      893.18    408.67 o 
   7  18   1      862.30     1207.12    537.98 o 
   8  18   1     3042.77     2881.87    552.46 o 
   9  18   1       62.97      585.50    486.18 o 
  10  18   1       13.22       23.93    524.36 o 
  11  18   1        0.27      238.24    463.73 o 
  12  18   1      341.74      738.59    476.65 o 
  13  18   1        3.05      554.37    601.23 o 
  14  18   1      768.54     1795.57    885.12 o 
   0  19   1     1347.02     1403.01    505.89 o 
   1  19   1        3.39        0.00    344.79 o 
   2  19   1     1440.46     1597.89    386.61 o 
   3  19   1      121.91      117.96    391.42 o 
   4  19   1       28.52        0.00    346.87 o 
   5  19   1      688.67      891.33    369.21 o 
   6  19   1       11.34      146.51    402.34 o 
   7  19   1      166.92      110.48    471.67 o 
   8  19   1     1299.64     1270.78    521.45 o 
   9  19   1      170.67      515.70    483.09 o 
  10  19   1     1000.36     1180.70    573.53 o 
  11  19   1       98.08      400.54    530.22 o 
  12  19   1      352.33      194.08    790.26 o 
  13  19   1        0.10      122.92    837.15 o 
   1  20   1      343.32      480.99    376.97 o 
   2  20   1      580.77      910.39    370.97 o 
   3  20   1        0.10        0.00    383.77 o 
   4  20   1      122.71        0.00    494.56 o 
   5  20   1      673.01      560.60    457.28 o 
   6  20   1      203.48      349.20    459.50 o 
   7  20   1     1107.01     1717.71    504.06 o 
   8  20   1     1181.03      621.57    529.98 o 
   9  20   1      134.86      258.93    544.73 o 
  10  20   1      275.25      449.39    574.11 o 
  11  20   1        5.93       69.88    629.74 o 
  12  20   1      349.01      288.78    825.34 o 
   0  21   1     1984.10     2766.08    601.37 o 
   1  21   1        0.06      417.87    379.68 o 
   2  21   1     1364.62     1063.93    440.18 o 
   3  21   1      742.83      963.44    530.42 o 
   4  21   1       15.05        0.00    502.00 o 
   5  21   1     1001.98     1044.18    635.06 o 
   6  21   1      273.40      268.05    523.92 o 
   7  21   1      363.76      245.80    561.09 o 
   8  21   1      416.09       76.27    544.65 o 
   9  21   1       62.40      359.78    620.07 o 
  10  21   1     1067.35     1590.69    698.03 o 
   1  22   1      264.75      314.60    453.58 o 
   2  22   1      656.44      612.04    531.22 o 
   3  22   1       41.13      221.93    568.54 o 
   4  22   1     1048.89      844.79    611.66 o 
   5  22   1      201.47      126.02    720.39 o 
   6  22   1     2158.63     1083.40    698.02 o 
   7  22   1      519.16     1183.75   1119.62 o 
   8  22   1     2417.14     1969.57   1223.22 o 
   0  23   1     6398.96     4648.63    878.84 o 
   1  23   1       17.50        0.00    597.60 o 
   2  23   1     1932.73     2111.62    662.28 o 
   3  23   1      130.36      452.00    856.16 o 
   4  23   1      866.11      355.00   1028.64 o 
   0   0   2    66703.38    71927.02   1341.61 o 
   1   0   2     7552.67     8949.39    392.68 o 
   2   0   2     2465.97     2001.12    258.67 o 
   3   0   2      448.13      555.74    222.09 o 
   4   0   2    18790.65    19496.49    501.81 o 
   5   0   2     7792.48     7634.56    487.28 o 
   6   0   2      734.45      786.78    270.83 o 
   7   0   2     5216.36     4769.02    360.72 o 
   8   0   2     1344.59     1003.06    501.71 o 
   9   0   2    11103.92    11228.02    888.50 o 
  10   0   2    29072.07    27876.02   1320.78 o 
  11   0   2     8830.23     8141.02    279.44 o 
  12   0   2    14654.10    13701.54    586.31 o 
  13   0   2       66.42      211.37    504.92 o 
  14   0   2     8767.37     8882.44    678.79 o 
  15   0   2     1204.75     1813.02    480.78 o 
  16   0   2     3372.32     3368.46    500.49 o 
  17   0   2     1274.61      872.95    456.98 o 
  18   0   2     1518.51     1582.28    622.07 o 
  19   0   2      437.54     1870.57    678.76 o 
  20   0   2      868.75     1409.41    695.99 o 
  21   0   2      281.84     1057.32   1081.44 o 
  22   0   2      868.70      231.12   1108.11 o 
   1   1   2     1566.11     2024.11    175.85 o 
   2   1   2     4504.68     4314.70    188.14 o 
   3   1   2     1341.56     1199.01    123.78 o 
   4   1   2    10988.04    11754.30    200.24 o 
   5   1   2     5433.88     5583.70    201.77 o 
   6   1   2    31260.36    30929.37    465.32 o 
   7   1   2     2381.00     2497.04    202.91 o 
   8   1   2    17241.39    16885.70    322.12 o 
   9   1   2      438.94      479.97    137.12 o 
  10   1   2    12436.92    12134.92    351.98 o 
  11   1   2     2222.90     2374.97    208.11 o 
  12   1   2      598.10      569.61    113.41 o 
  13   1   2     1426.73     1635.54    377.80 o 
  14   1   2        3.17       76.84    330.65 o 
  15   1   2      326.67      657.95    301.83 o 
  16   1   2     4953.53     5242.98    352.26 o 
  17   1   2      774.25     1173.32    302.70 o 
  18   1   2     4327.15     4260.69    457.48 o 
  19   1   2       75.06      136.79    447.33 o 
  20   1   2     1482.55     1903.42    587.79 o 
  21   1   2     2321.88     1586.41    583.28 o 
  22   1   2      255.52      519.95    741.43 o 
   0   2   2     1738.42     1677.35    158.44 o 
   1   2   2      945.21     1048.18    111.45 o 
   2   2   2      234.29      494.19    110.43 o 
   3   2   2      608.54      836.21    115.24 o 
   4   2   2      907.63      971.24    118.29 o 
   5   2   2    13167.76    12948.78    237.63 o 
   6   2   2     3781.33     3820.84    144.36 o 
   7   2   2     9844.92    10171.72    238.83 o 
   8   2   2     2098.92     2325.31    134.57 o 
   9   2   2    15785.64    15234.79    466.01 o 
  10   2   2    10280.95     9467.85    181.75 o 
  11   2   2     3161.11     3307.71    131.34 o 
  12   2   2     8320.78     8651.35    221.36 o 
  13   2   2     1441.53     1599.49    297.24 o 
  14   2   2     3557.10     3610.30    361.59 o 
  15   2   2     4666.52     4816.42    386.33 o 
  16   2   2      374.83      734.30    291.27 o 
  17   2   2      924.66     1090.41    315.89 o 
  18   2   2     2655.87     3133.57    417.13 o 
  19   2   2      285.74      564.23    513.18 o 
  20   2   2     2469.37     2060.34    666.13 o 
  21   2   2      125.42      266.84    581.59 o 
  22   2   2      865.76      522.66    822.06 o 
   1   3   2        6.78        0.00    163.67 o 
   2   3   2     5034.63     5883.90    225.17 o 
   3   3   2     6243.23     6574.03    205.04 o 
   4   3   2    11165.40    11230.72    195.78 o 
   5   3   2     2155.60     2348.97    132.37 o 
   6   3   2     2705.45     2909.69    154.93 o 
   7   3   2     5630.74     5543.93    171.42 o 
   8   3   2     6924.03     6984.38    198.93 o 
   9   3   2      301.34      182.45     74.45 o 
  10   3   2        0.55       32.32    107.84 o 
  11   3   2     3687.79     3423.09    174.24 o 
  12   3   2      650.91      685.25    167.88 o 
  13   3   2     1900.85     1905.78    297.14 o 
  14   3   2      749.69      974.74    300.44 o 
  15   3   2       60.45      364.11    307.14 o 
  16   3   2     2430.53     2340.47    321.07 o 
  17   3   2       44.49       82.77    302.35 o 
  18   3   2     2044.28     2209.63    385.08 o 
  19   3   2      836.41      561.04    506.39 o 
  20   3   2       83.43      378.56    543.17 o 
  21   3   2     2492.60     2309.03   1211.43 o 
  22   3   2      171.79     1255.02    881.09 o 
   0   4   2     8766.50     9859.82    554.60 o 
   1   4   2     2118.86     1800.45    261.49 o 
   2   4   2      907.34      826.95    230.94 o 
   3   4   2     9330.40     9766.47    275.56 o 
   4   4   2       41.83      212.37    165.35 o 
   5   4   2     4245.32     4518.53    158.94 o 
   6   4   2      295.37      320.15    121.94 o 
   7   4   2    10025.71     9510.83    239.84 o 
   8   4   2      714.17      649.17    151.28 o 
   9   4   2     6912.93     6704.29    232.92 o 
  10   4   2     4843.88     5045.27    235.25 o 
  11   4   2     1419.69     1357.10    100.00 o 
  12   4   2     2823.55     2667.06    229.07 o 
  13   4   2     3154.47     3430.89    348.01 o 
  14   4   2      798.70     1130.24    320.22 o 
  15   4   2     2479.46     1997.17    333.64 o 
  16   4   2      552.12      581.99    277.99 o 
  17   4   2      813.82     1103.38    362.34 o 
  18   4   2     4218.18     4887.95    446.90 o 
  19   4   2      351.15      837.89    394.39 o 
  20   4   2     3976.09     3882.32    725.98 o 
  21   4   2      200.25      143.29    692.65 o 
  22   4   2      894.00     1325.99    697.68 o 
   1   5   2     5049.48     5341.05    711.64 o 
   2   5   2     4201.30     4223.23    389.18 o 
   3   5   2     1635.08     1822.74    290.17 o 
   4   5   2      210.32      484.04    196.85 o 
   5   5   2     1923.43     2098.27    137.57 o 
   6   5   2     2249.88     1842.63    150.69 o 
   7   5   2    10864.56    10729.81    337.21 o 
   8   5   2     7542.56     7236.86    298.75 o 
   9   5   2      456.93      426.98    200.65 o 
  10   5   2      452.51      532.56    199.53 o 
  11   5   2      861.21      758.24    180.87 o 
  12   5   2       40.99      236.57    183.58 o 
  13   5   2     1114.61     1181.97    278.24 o 
  14   5   2       58.84      368.49    280.17 o 
  15   5   2      121.92      355.47    330.58 o 
  16   5   2     3027.62     2953.39    402.08 o 
  17   5   2        7.44      213.88    321.06 o 
  18   5   2     1928.97     2082.24    390.94 o 
  19   5   2      187.86      277.98    428.33 o 
  20   5   2       51.69       95.12    553.46 o 
  21   5   2     2214.42     2792.31    685.85 o 
  22   5   2      121.33      221.21    647.76 o 
   1   6   2     1016.15     1163.92    381.06 o 
   2   6   2     4796.02     4587.93    508.42 o 
   3   6   2        1.51       40.74    290.40 o 
   4   6   2     1254.46     1368.43    276.87 o 
   5   6   2    10643.50    10224.72    263.25 o 
   6   6   2      383.15      629.68    195.61 o 
   7   6   2     3720.30     3877.75    306.21 o 
   8   6   2     1022.48     1126.76    200.47 o 
   9   6   2    15310.48    14898.61    402.31 o 
  10   6   2    11294.00    12001.22    383.80 o 
  11   6   2     4372.89     4104.50    295.63 o 
  12   6   2     7490.71     7497.82    325.12 o 
  13   6   2      755.70      573.85    249.34 o 
  14   6   2     3869.34     3961.96    376.21 o 
  15   6   2     1683.41     1647.45    374.46 o 
  16   6   2       83.94      504.69    370.04 o 
  17   6   2     1389.69     1066.65    385.49 o 
  18   6   2     1306.09     1365.38    408.22 o 
  19   6   2      830.06     1225.53    481.86 o 
  20   6   2     2446.20     2010.65    542.68 o 
  21   6   2       16.90      159.42    565.34 o 
   1   7   2     3702.74     4566.92    700.50 o 
   2   7   2     3912.89     4245.73    399.20 o 
   3   7   2     5172.32     4694.44    216.22 o 
   4   7   2     9746.40    10294.50    403.48 o 
   5   7   2      443.67      469.71    166.42 o 
   6   7   2     9541.19     9022.72    239.88 o 
   7   7   2      488.09      557.55    219.96 o 
   8   7   2    29636.15    27264.33    583.77 o 
   9   7   2     2960.53     2994.99    268.83 o 
  10   7   2     3275.65     3645.23    295.66 o 
  11   7   2     2878.94     3225.08    302.44 o 
  12   7   2     2660.47     2279.12    285.71 o 
  13   7   2     3969.71     3467.71    347.07 o 
  14   7   2      334.53      364.68    334.85 o 
  15   7   2      444.65      908.03    318.57 o 
  16   7   2     2216.07     2201.22    392.77 o 
  17   7   2      348.10      162.75    382.35 o 
  18   7   2     5379.05     5798.00    506.95 o 
  19   7   2      245.71      429.82    471.48 o 
  20   7   2      901.24     1067.19    546.82 o 
  21   7   2     1821.77     1294.50    654.21 o 
   0   8   2     7078.00     6888.42    453.77 o 
   1   8   2      163.97      232.21    198.40 o 
   2   8   2     8164.16     8497.13    329.94 o 
   3   8   2       87.13      149.67    112.72 o 
   4   8   2      778.94      663.44    185.68 o 
   5   8   2    17271.00    17270.60    380.70 o 
   6   8   2     7257.98     7143.20    254.94 o 
   7   8   2    13137.93    12789.04    289.34 o 
   8   8   2     3174.74     3907.15    321.80 o 
   9   8   2    10792.43    10724.17    429.42 o 
  10   8   2    10070.19     9635.16    393.66 o 
  11   8   2     5274.82     5580.98    353.72 o 
  12   8   2    10914.24    11221.66    433.71 o 
  13   8   2      938.07     1069.44    320.23 o 
  14   8   2     7724.14     7720.10    442.97 o 
  15   8   2     4026.03     3601.83    473.97 o 
  16   8   2     1732.59     2435.83    458.61 o 
  17   8   2     1346.10     1197.25    455.31 o 
  18   8   2      206.55      410.13    458.42 o 
  19   8   2      395.36      389.42    531.51 o 
  20   8   2     1503.72     1480.45    565.78 o 
  21   8   2        9.76      298.50    688.16 o 
   1   9   2     4250.19     3576.39    254.84 o 
   2   9   2     3163.11     3095.43    229.98 o 
   3   9   2     4071.48     4076.99    220.51 o 
   4   9   2    12163.24    11680.52    406.91 o 
   5   9   2     1487.84     1316.72    217.77 o 
   6   9   2    11604.44    11026.88    341.66 o 
   7   9   2     1618.19     1629.96    183.21 o 
   8   9   2    10831.25    10480.64    289.65 o 
   9   9   2      775.19      616.62    268.25 o 
  10   9   2     3891.65     3974.61    370.27 o 
  11   9   2     4313.26     4208.84    340.87 o 
  12   9   2       60.45      236.09    265.42 o 
  13   9   2     1424.49     1440.48    325.29 o 
  14   9   2      315.16      369.75    367.76 o 
  15   9   2      347.84      597.61    423.64 o 
  16   9   2     2455.00     3119.85    478.67 o 
  17   9   2      363.40      330.81    468.47 o 
  18   9   2     2619.76     2444.80    517.96 o 
  19   9   2      227.33      493.04    503.10 o 
  20   9   2      422.55      946.33    620.53 o 
   0  10   2     2220.42     1659.92    285.47 o 
   1  10   2      412.12      408.09    187.32 o 
   2  10   2      335.40      415.55    185.91 o 
   3  10   2     3131.65     3136.56    214.14 o 
   4  10   2      179.82      250.64    244.65 o 
   5  10   2     4258.19     3759.57    304.02 o 
   6  10   2     1821.76     1845.10    250.24 o 
   7  10   2     7428.26     7702.25    318.11 o 
   8  10   2      472.76      426.58    189.40 o 
   9  10   2     2393.48     2547.95    300.55 o 
  10  10   2     7265.24     7413.02    424.46 o 
  11  10   2     1718.92     2093.84    333.71 o 
  12  10   2     2449.48     2703.44    315.91 o 
  13  10   2      539.60      993.05    378.16 o 
  14  10   2     2101.24     1919.38    447.70 o 
  15  10   2     1742.83     2036.92    462.63 o 
  16  10   2       65.10      112.27    440.30 o 
  17  10   2      646.92      203.09    489.83 o 
  18  10   2     2082.15     2325.88    613.15 o 
  19  10   2      177.71      423.88    556.56 o 
  20  10   2     1780.97     2084.98    936.55 o 
   1  11   2      317.17      389.28    196.33 o 
   2  11   2      754.28      781.43    192.70 o 
   3  11   2      251.18      488.32    304.29 o 
   4  11   2       25.99       63.52    231.98 o 
   5  11   2      596.62      779.39    224.57 o 
   6  11   2     1509.81     1686.48    264.08 o 
   7  11   2     3595.24     3604.98    278.49 o 
   8  11   2      801.23      753.34    315.87 o 
   9  11   2       20.93      105.18    328.91 o 
  10  11   2      424.82      549.76    327.43 o 
  11  11   2     1149.76     1016.37    353.66 o 
  12  11   2      303.07      392.45    333.71 o 
  13  11   2      445.92      905.46    485.87 o 
  14  11   2      196.94      403.74    543.92 o 
  15  11   2       31.36      349.14    579.11 o 
  16  11   2     1791.15     1678.94    553.27 o 
  17  11   2        5.81      230.26    525.25 o 
  18  11   2      844.22     1233.07    566.56 o 
  19  11   2      165.56      613.38    606.37 o 
   0  12   2       20.09        0.00    272.42 o 
   1  12   2      401.69      486.01    213.57 o 
   2  12   2      190.34      246.91    198.22 o 
   3  12   2      753.95     1113.99    262.73 o 
   4  12   2       22.65       81.86    221.58 o 
   5  12   2     1141.16     1032.71    249.03 o 
   6  12   2        7.65      251.52    227.08 o 
   7  12   2      748.90      714.39    270.12 o 
   8  12   2      619.11      576.50    326.44 o 
   9  12   2     6717.87     6807.95    470.10 o 
  10  12   2     3898.79     4547.16    435.78 o 
  11  12   2      948.30     1245.92    358.87 o 
  12  12   2     1397.86     1419.17    359.47 o 
  13  12   2      227.40      228.26    459.14 o 
  14  12   2      114.39        0.00    665.43 o 
  15  12   2     1271.92      656.82    635.97 o 
  16  12   2      116.26      523.54    560.13 o 
  17  12   2      436.40      658.07    489.01 o 
  18  12   2     3019.46     3605.56    573.98 o 
  19  12   2      344.80      326.26    860.63 o 
   1  13   2        2.22      161.76    222.08 o 
   2  13   2     1683.85     1603.48    249.99 o 
   3  13   2      561.48      508.95    264.58 o 
   4  13   2      164.36      550.17    266.70 o 
   5  13   2      258.90      411.51    255.22 o 
   6  13   2     1715.61     1666.41    273.31 o 
   7  13   2      734.27     1032.08    379.62 o 
   8  13   2     4437.72     4667.66    453.02 o 
   9  13   2      572.71      692.12    338.60 o 
  10  13   2      372.90      587.29    333.15 o 
  11  13   2      224.38      607.33    309.50 o 
  12  13   2        2.16       53.45    378.58 o 
  13  13   2     1583.71     1201.30    426.21 o 
  14  13   2       71.75       12.14    465.72 o 
  15  13   2        5.79        0.00    470.34 o 
  16  13   2     1828.44     2346.55    526.51 o 
  17  13   2        0.72      326.39    535.88 o 
  18  13   2     1609.99     1706.46    902.77 o 
   0  14   2     3371.32     3636.26    432.58 o 
   1  14   2       71.15      315.16    230.00 o 
   2  14   2      522.42      508.85    271.76 o 
   3  14   2      454.81      518.56    278.47 o 
   4  14   2     2061.52     1968.78    330.51 o 
   5  14   2     3389.32     3222.41    319.68 o 
   6  14   2      137.92      415.59    271.48 o 
   7  14   2     3225.10     3571.13    407.12 o 
   8  14   2      556.77      612.47    356.17 o 
   9  14   2     3188.88     3252.66    419.63 o 
  10  14   2     4166.39     4377.93    408.34 o 
  11  14   2     1754.10     1709.95    376.40 o 
  12  14   2     5188.10     5100.96    610.64 o 
  13  14   2      967.64      483.58    476.05 o 
  14  14   2     2069.11     1932.82    506.96 o 
  15  14   2      689.94      854.31    475.11 o 
  16  14   2      541.88      685.37    529.93 o 
  17  14   2      541.43     1138.87    757.32 o 
  18  14   2      606.20     2693.17    996.79 o 
   1  15   2     2055.01     2359.74    258.44 o 
   2  15   2     4485.09     4244.35    366.85 o 
   3  15   2     1354.99     1534.82    324.32 o 
   4  15   2     3793.24     3902.85    375.34 o 
   5  15   2      324.90      550.03    275.13 o 
   6  15   2     9695.38    10073.27    515.50 o 
   7  15   2     1289.77     1039.98    341.31 o 
   8  15   2     8962.82     9282.78    561.18 o 
   9  15   2      632.79      986.43    376.48 o 
  10  15   2     3338.76     3403.10    451.32 o 
  11  15   2     1240.52     1368.64    459.64 o 
  12  15   2        2.27      192.50    479.30 o 
  13  15   2      758.63     1265.09    505.79 o 
  14  15   2        1.61      395.57    519.41 o 
  15  15   2      419.60      908.64    528.34 o 
  16  15   2     2600.41     2660.83    676.51 o 
  17  15   2       57.84        0.00   1421.27 o 
   0  16   2     3861.85     4302.59    476.69 o 
   1  16   2        0.58      117.58    269.15 o 
   2  16   2     1651.38     2056.37    337.54 o 
   3  16   2      969.73     1130.49    323.84 o 
   4  16   2     1716.04     1858.54    329.06 o 
   5  16   2     4611.22     4975.32    407.18 o 
   6  16   2      848.44      700.24    357.50 o 
   7  16   2     3086.30     3208.57    428.32 o 
   8  16   2      417.07      718.66    364.22 o 
   9  16   2     2534.00     3273.30    616.06 o 
  10  16   2     4701.98     4869.26    572.85 o 
  11  16   2     1040.51     1325.44    515.57 o 
  12  16   2     4398.10     5492.57    714.93 o 
  13  16   2      228.14      313.70    581.38 o 
  14  16   2     3328.33     3943.37    726.16 o 
  15  16   2     1067.37     1409.19    665.03 o 
   1  17   2      457.53      470.87    367.32 o 
   2  17   2      964.66      698.73    292.82 o 
   3  17   2      478.52      496.41    326.61 o 
   4  17   2     1408.82     1645.19    342.27 o 
   5  17   2       12.06        0.00    361.71 o 
   6  17   2     2696.44     3318.52    499.95 o 
   7  17   2      465.85      649.83    388.88 o 
   8  17   2     4086.11     4794.76    501.45 o 
   9  17   2      182.43      621.34    456.94 o 
  10  17   2      856.20      928.17    476.65 o 
  11  17   2     1447.19     1541.79    491.75 o 
  12  17   2      166.20      133.76    606.94 o 
  13  17   2      784.84     1003.92    595.82 o 
  14  17   2      150.56        0.00    663.13 o 
  15  17   2      112.91      436.67   1227.79 o 
   0  18   2      134.39        0.00    492.22 o 
   1  18   2      335.00      411.85    361.28 o 
   2  18   2      127.70      105.59    379.42 o 
   3  18   2        1.15       26.23    333.15 o 
   4  18   2       90.59      429.23    403.48 o 
   5  18   2      684.83      657.54    378.03 o 
   6  18   2      405.46      776.74    429.77 o 
   7  18   2     1360.40     2220.82    459.82 o 
   8  18   2      687.76      487.49    544.26 o 
   9  18   2     1848.69     1502.06    547.82 o 
  10  18   2     1995.58     2593.28    553.83 o 
  11  18   2      746.08      513.05    592.06 o 
  12  18   2      720.92     1160.57    677.58 o 
  13  18   2       71.87      173.59    617.31 o 
  14  18   2      365.53     1012.16    758.22 o 
   1  19   2      106.41      122.76    379.03 o 
   2  19   2       18.74      210.80    353.20 o 
   3  19   2      227.16      386.57    486.65 o 
   4  19   2       82.03      296.60    460.07 o 
   5  19   2      222.30      476.79    438.93 o 
   6  19   2       79.20      322.52    428.63 o 
   7  19   2      548.84     1005.60    454.25 o 
   8  19   2      624.23      752.30    609.92 o 
   9  19   2      165.57      243.30    599.17 o 
  10  19   2        7.66      272.94    594.32 o 
  11  19   2      420.68      304.02    864.42 o 
  12  19   2        0.64      290.88    793.46 o 
  13  19   2      357.69      519.53    820.37 o 
   0  20   2       40.85      357.43    532.30 o 
   1  20   2       10.51        0.00    400.79 o 
   2  20   2       67.40        0.00    393.69 o 
   3  20   2      265.39        0.00    480.11 o 
   4  20   2       36.89      341.34    500.39 o 
   5  20   2     1242.98     1194.97    561.82 o 
   6  20   2      123.91      275.55    556.86 o 
   7  20   2      900.75      896.20    549.90 o 
   8  20   2      280.84      320.95    620.03 o 
   9  20   2      647.44      568.12    620.25 o 
  10  20   2     1206.01     1041.30    772.06 o 
  11  20   2      174.24      227.93    799.25 o 
   1  21   2      344.18      164.57    402.67 o 
   2  21   2      472.63     1291.78    511.05 o 
   3  21   2      468.73      556.92    487.71 o 
   4  21   2      828.17      584.47    503.36 o 
   5  21   2      109.33      492.11    546.55 o 
   6  21   2      996.20     1425.78    809.23 o 
   7  21   2      474.77     1355.79    847.70 o 
   8  21   2     1723.04     2764.53   1321.88 o 
   9  21   2      226.24      351.81    756.49 o 
   0  22   2      674.51      429.33    580.35 o 
   1  22   2        7.64      234.51    497.42 o 
   2  22   2      829.91      886.00    517.84 o 
   3  22   2      196.76        0.00    457.07 o 
   4  22   2      222.37      368.82    514.02 o 
   5  22   2     1442.93      909.93    633.86 o 
   6  22   2      265.83        0.00   1335.76 o 
   1  23   2      259.68      114.03    678.94 o 
   2  23   2      914.29      652.91    686.47 o 
   3  23   2      339.15        0.00    766.85 o 
   1   0   3    40911.71    42065.20   1988.39 o 
   2   0   3    12000.54    13119.36    680.40 o 
   3   0   3    17439.53    17241.79    561.10 o 
   4   0   3    13152.91    12769.91    800.98 o 
   5   0   3     6523.20     6068.21    371.62 o 
   6   0   3    14523.13    13933.35    713.10 o 
   7   0   3     2707.47     3045.95    264.61 o 
   8   0   3    14925.12    13784.39    481.41 o 
   9   0   3     3977.11     3715.24    334.74 o 
  10   0   3     2010.08     2455.07    321.60 o 
  11   0   3     9025.70     9417.38    464.17 o 
  12   0   3     2583.39     2760.41    400.43 o 
  13   0   3    11037.43    11484.34    503.48 o 
  14   0   3     3013.47     2789.59    354.95 o 
  15   0   3     3089.50     3549.27    465.46 o 
  16   0   3      154.19        1.61    534.02 o 
  17   0   3        5.02       27.12    500.62 o 
  18   0   3     2520.50     1828.84    536.21 o 
  19   0   3       94.28      337.68    622.51 o 
  20   0   3     1953.15     3561.49   1208.42 o 
  21   0   3     1226.87      626.32   1138.44 o 
  22   0   3     2719.05     2733.83   1251.17 o 
   0   1   3    20035.77    19149.43    941.48 o 
   1   1   3        6.83       75.42    259.42 o 
   2   1   3       43.29      171.18    220.84 o 
   3   1   3     7599.35     8307.51    447.31 o 
   4   1   3     2899.90     2985.87    152.67 o 
   5   1   3    11482.96    11096.94    259.18 o 
   6   1   3      359.51      572.69     96.13 o 
   7   1   3    11870.38    12364.47    363.39 o 
   8   1   3     3679.09     3585.32    243.18 o 
   9   1   3    11917.32    11344.58    390.12 o 
  10   1   3     8791.50     7720.74    358.15 o 
  11   1   3     1983.20     1961.81    260.52 o 
  12   1   3     4669.53     4616.45    287.95 o 
  13   1   3     1362.77     1450.35    243.06 o 
  14   1   3     1908.47     2172.00    339.46 o 
  15   1   3     5441.82     5368.29    441.45 o 
  16   1   3      325.23      304.52    328.73 o 
  17   1   3     4217.48     4398.79    443.57 o 
  18   1   3      664.17     1095.57    412.71 o 
  19   1   3     3824.59     3734.70    601.78 o 
  20   1   3      139.87      706.29    582.93 o 
  21   1   3      595.95      740.81    771.85 o 
  22   1   3      336.84        0.00    828.76 o 
   1   2   3     7916.66     8158.12    219.39 o 
   2   2   3    43748.07    45319.73    775.00 o 
   3   2   3     9777.85    10516.37    315.20 o 
   4   2   3    13372.01    13186.09    255.64 o 
   5   2   3     4308.65     4265.08    142.12 o 
   6   2   3    17506.88    17257.77    346.02 o 
   7   2   3       21.28      189.36    114.25 o 
   8   2   3      699.36      624.65    116.94 o 
   9   2   3     2290.07     2372.10    204.97 o 
  10   2   3      142.61      187.43    172.83 o 
  11   2   3     8637.59     8332.97    319.20 o 
  12   2   3       61.18      189.41    190.54 o 
  13   2   3     8800.76     8810.32    464.93 o 
  14   2   3     2282.88     2433.52    435.37 o 
  15   2   3     1461.65     1400.91    428.76 o 
  16   2   3      146.07      458.05    384.95 o 
  17   2   3       61.97      332.99    455.46 o 
  18   2   3      336.33      471.83    390.79 o 
  19   2   3      687.31      528.73    553.60 o 
  20   2   3      995.81     1168.90    568.95 o 
  21   2   3     1974.63     1634.94   1019.87 o 
  22   2   3      463.04        0.00   1082.90 o 
   0   3   3        2.81       22.21    325.37 o 
   1   3   3      879.67     1082.80    163.80 o 
   2   3   3      667.51      969.48    207.50 o 
   3   3   3      224.43      192.75    133.76 o 
   4   3   3     2313.26     2405.94    168.54 o 
   5   3   3     9801.89     9341.85    193.72 o 
   6   3   3      326.28      541.14    103.41 o 
   7   3   3     7467.91     7355.44    332.65 o 
   8   3   3     2604.47     2177.83    237.02 o 
   9   3   3     1423.50     1673.63    275.67 o 
  10   3   3     4072.73     4604.78    266.81 o 
  11   3   3      316.26      344.44     98.59 o 
  12   3   3       26.60       60.18    357.61 o 
  13   3   3     3484.24     4008.37    458.03 o 
  14   3   3       30.15        0.00    406.24 o 
  15   3   3     7304.92     8088.06    590.34 o 
  16   3   3      430.55      767.78    309.76 o 
  17   3   3     3530.42     3598.91    539.19 o 
  18   3   3     3086.36     3399.94    481.15 o 
  19   3   3      743.27      394.77    494.32 o 
  20   3   3      820.45      590.65    546.21 o 
  21   3   3      135.67      288.10    715.40 o 
  22   3   3      436.89     1689.12   1007.26 o 
   1   4   3     2075.06     1826.55    162.00 o 
   2   4   3    14093.98    14743.26    362.03 o 
   3   4   3     3300.17     2866.20    193.25 o 
   4   4   3     4612.26     4817.58    211.06 o 
   5   4   3        6.07       65.79    109.06 o 
   6   4   3      973.00      893.28    149.86 o 
   7   4   3       30.84      181.22    154.58 o 
   8   4   3        4.57       10.17    163.19 o 
   9   4   3     1349.81     1356.70    173.27 o 
  10   4   3     3017.38     2783.20    345.10 o 
  11   4   3     4795.69     4337.24    447.54 o 
  12   4   3       78.63      128.83    327.54 o 
  13   4   3     3790.38     4497.21    499.52 o 
  14   4   3      357.21      386.62    342.95 o 
  15   4   3      121.08       89.20    316.25 o 
  16   4   3       38.03      241.90    327.17 o 
  17   4   3       38.44      103.24    490.35 o 
  18   4   3      113.44      391.61    497.98 o 
  19   4   3     1059.48     1826.88    533.66 o 
  20   4   3       47.70        0.00    600.05 o 
  21   4   3     2507.39     2394.86    648.59 o 
   0   5   3     1604.43     1986.54    339.47 o 
   1   5   3        7.56        0.00    175.51 o 
   2   5   3     2404.00     3031.90    245.69 o 
   3   5   3        2.77      266.67    251.06 o 
   4   5   3     1976.07     2350.27    224.48 o 
   5   5   3     3701.34     3450.80    186.05 o 
   6   5   3     1628.32     1735.28    135.91 o 
   7   5   3     2328.27     2001.02    188.48 o 
   8   5   3     3357.95     3864.07    272.23 o 
   9   5   3     1293.36     1123.91    273.46 o 
  10   5   3     3500.00     3320.35    306.90 o 
  11   5   3      446.89      549.71    437.30 o 
  12   5   3       72.27      148.48    344.66 o 
  13   5   3      663.46      674.49    392.89 o 
  14   5   3      118.07      192.85    358.71 o 
  15   5   3     5324.66     6164.28    455.36 o 
  16   5   3      885.62     1290.99    349.66 o 
  17   5   3     2535.76     1692.78    394.90 o 
  18   5   3     2031.45     2665.22    483.70 o 
  19   5   3     1233.59     1395.43    486.05 o 
  20   5   3     1139.16     1257.36    574.04 o 
  21   5   3      313.74      160.65    626.84 o 
   1   6   3     5849.63     5531.91    535.49 o 
   2   6   3     4172.77     3212.45    357.44 o 
   3   6   3     4772.86     4938.43    308.20 o 
   4   6   3    10597.10     9926.75    350.10 o 
   5   6   3     1301.00     1399.15    175.79 o 
   6   6   3     1367.35     1328.50    159.87 o 
   7   6   3      269.85      376.06    148.60 o 
   8   6   3     4017.80     4023.31    232.12 o 
   9   6   3     1049.02     1006.58    219.68 o 
  10   6   3        8.74      442.62    470.14 o 
  11   6   3     5423.72     5552.55    458.26 o 
  12   6   3     1598.35     1449.28    362.38 o 
  13   6   3     5383.83     5091.65    392.32 o 
  14   6   3     1069.19     1458.75    347.64 o 
  15   6   3      626.44      939.94    351.40 o 
  16   6   3       77.13      156.78    359.07 o 
  17   6   3        4.48       96.05    380.13 o 
  18   6   3     1199.63     1531.21    434.20 o 
  19   6   3      353.08      747.86    484.63 o 
  20   6   3      914.50      206.69    576.43 o 
  21   6   3     1474.58     1791.17    649.53 o 
   0   7   3     8330.70     7486.38    899.83 o 
   1   7   3      566.99      636.73    631.62 o 
   2   7   3     1916.85     1945.29    468.29 o 
   3   7   3     2115.88     2066.59    358.47 o 
   4   7   3        1.08      268.52    209.97 o 
   5   7   3     2800.95     2493.91    235.39 o 
   6   7   3     1049.01      784.25    142.06 o 
   7   7   3    10647.44    10976.88    287.61 o 
   8   7   3     4492.53     4096.40    306.00 o 
   9   7   3     5572.69     5117.47    362.96 o 
  10   7   3     6559.66     6315.37    412.66 o 
  11   7   3     2748.65     3060.11    330.87 o 
  12   7   3     1744.43     1916.18    321.47 o 
  13   7   3      917.38     1492.42    356.81 o 
  14   7   3     2074.31     2351.61    341.33 o 
  15   7   3     3921.51     3798.04    402.00 o 
  16   7   3      346.29     1013.71    375.79 o 
  17   7   3     3574.13     3948.84    459.43 o 
  18   7   3      100.75      201.28    403.87 o 
  19   7   3     2134.67     2113.39    479.58 o 
  20   7   3      162.76        0.00    593.29 o 
  21   7   3      523.33      712.49    829.88 o 
   1   8   3     5562.45     6012.24    556.45 o 
   2   8   3    21942.02    21070.28    912.81 o 
   3   8   3     9460.48     8976.81    567.60 o 
   4   8   3    18063.29    16448.55    612.78 o 
   5   8   3     3727.09     3534.85    395.43 o 
   6   8   3    16022.92    15966.55    392.87 o 
   7   8   3      411.85      302.01    284.78 o 
   8   8   3     6172.96     5916.24    421.75 o 
   9   8   3      992.98     1064.71    292.06 o 
  10   8   3      146.28      155.84    277.35 o 
  11   8   3     6596.98     5869.73    421.00 o 
  12   8   3      923.46     1046.58    339.03 o 
  13   8   3     7816.74     8372.79    487.22 o 
  14   8   3     1394.89     1248.88    335.46 o 
  15   8   3     2328.42     2249.61    385.44 o 
  16   8   3      110.78      124.09    375.75 o 
  17   8   3        1.37      201.16    406.31 o 
  18   8   3     1060.01     1052.47    404.33 o 
  19   8   3      128.68      625.45    495.30 o 
  20   8   3     1817.10     1927.03    589.23 o 
   0   9   3     1928.99     1749.41    645.87 o 
   1   9   3      888.73      689.17    653.54 o 
   2   9   3     1909.07     2083.31    393.88 o 
   3   9   3     1879.00     1949.56    438.02 o 
   4   9   3      103.24      100.48    139.08 o 
   5   9   3    10228.15    10886.57    497.07 o 
   6   9   3        6.97       23.18    182.42 o 
   7   9   3     4183.99     4011.40    162.03 o 
   8   9   3     1556.49     1286.32    312.09 o 
   9   9   3     5262.80     5661.43    453.21 o 
  10   9   3     5978.84     6016.56    406.30 o 
  11   9   3      250.29      655.91    375.32 o 
  12   9   3     2040.24     1876.18    406.69 o 
  13   9   3     1454.11     1042.01    359.87 o 
  14   9   3     1156.03     1338.23    354.68 o 
  15   9   3     3748.49     4454.44    426.54 o 
  16   9   3       44.17       69.83    398.66 o 
  17   9   3     2146.24     2289.58    429.31 o 
  18   9   3      297.28      461.85    443.23 o 
  19   9   3     1928.42     2261.63    633.77 o 
  20   9   3      502.39     1164.02   1379.07 o 
   1  10   3     2896.80     3009.09    280.50 o 
   2  10   3     9214.54     8945.60    388.36 o 
   3  10   3     3965.66     3925.88    281.04 o 
   4  10   3     4088.17     4049.64    288.20 o 
   5  10   3      498.64      666.29    237.97 o 
   6  10   3     2740.05     2379.17    259.34 o 
   7  10   3      135.98      292.84    172.44 o 
   8  10   3     2803.58     2539.49    351.89 o 
   9  10   3     1765.86     1553.17    384.96 o 
  10  10   3      950.16      988.27    356.50 o 
  11  10   3     1914.73     2168.53    408.05 o 
  12  10   3       15.58       90.98    386.96 o 
  13  10   3     5138.94     5674.60    491.01 o 
  14  10   3      269.07      305.71    362.11 o 
  15  10   3      502.00      499.82    446.33 o 
  16  10   3       49.53      361.79    438.00 o 
  17  10   3       15.89      121.95    426.40 o 
  18  10   3      376.50      314.22    411.60 o 
  19  10   3      486.06      486.22    580.86 o 
   0  11   3      334.38      474.47    320.03 o 
   1  11   3       49.31        0.00    212.81 o 
   2  11   3      984.57     1122.03    225.20 o 
   3  11   3      296.44      166.29    195.00 o 
   4  11   3      587.94      356.09    123.30 o 
   5  11   3     2646.19     3274.33    317.05 o 
   6  11   3       21.75        0.00    247.71 o 
   7  11   3     1405.61     1730.00    379.79 o 
   8  11   3     1729.65     1740.71    380.42 o 
   9  11   3      873.72      800.53    379.30 o 
  10  11   3      997.55     1194.08    376.41 o 
  11  11   3      356.55      483.20    373.29 o 
  12  11   3      150.15      440.09    372.30 o 
  13  11   3     1776.58     1743.76    443.60 o 
  14  11   3       64.96      403.38    475.60 o 
  15  11   3     2974.52     3742.44    569.63 o 
  16  11   3      633.67      612.09    495.43 o 
  17  11   3     2103.18     2631.39    543.63 o 
  18  11   3     1815.34     2095.43    547.41 o 
  19  11   3      950.53     1431.25    925.23 o 
   1  12   3     1753.39     1858.64    252.03 o 
   2  12   3     3383.13     3686.59    283.92 o 
   3  12   3     1829.67     2142.28    229.95 o 
   4  12   3      502.51     1015.88    351.11 o 
   5  12   3      397.31      624.36    283.41 o 
   6  12   3      291.53      357.71    286.92 o 
   7  12   3      146.15      384.56    380.97 o 
   8  12   3      172.30      239.78    422.71 o 
   9  12   3     1165.91     1261.54    463.23 o 
  10  12   3      133.11      401.04    503.69 o 
  11  12   3     3274.81     3274.95    586.97 o 
  12  12   3      326.22       52.30    416.25 o 
  13  12   3     2399.24     2409.81    507.48 o 
  14  12   3     1601.81     1681.62    558.69 o 
  15  12   3      124.36      435.08    541.55 o 
  16  12   3       12.41      575.18    600.87 o 
  17  12   3      230.09      702.61    549.04 o 
  18  12   3      105.66      241.41    726.13 o 
   0  13   3     2092.80     1494.46    381.43 o 
   1  13   3       85.32      272.88    226.14 o 
   2  13   3      680.40      872.92    228.82 o 
   3  13   3      200.78      300.79    336.72 o 
   4  13   3       44.59      112.09    289.70 o 
   5  13   3     2541.52     2709.92    332.54 o 
   6  13   3      133.48      350.96    352.92 o 
   7  13   3     3153.19     3342.12    476.20 o 
   8  13   3     1145.98     1131.18    382.48 o 
   9  13   3     1145.75     1305.29    483.43 o 
  10  13   3     2235.81     2382.09    494.87 o 
  11  13   3      682.35      783.52    553.64 o 
  12  13   3        5.44      508.60    516.12 o 
  13  13   3      850.09      583.38    686.63 o 
  14  13   3       56.53      283.25    620.11 o 
  15  13   3     3650.32     3528.24    784.50 o 
  16  13   3        7.78        0.00    697.41 o 
  17  13   3     2123.69     1996.25    673.47 o 
  18  13   3     1120.02     1076.00    934.12 o 
   1  14   3     3792.93     3499.78    312.80 o 
   2  14   3     4892.90     4873.45    414.85 o 
   3  14   3     3948.83     4379.04    415.59 o 
   4  14   3     5192.60     5230.94    389.09 o 
   5  14   3      711.39      606.44    298.41 o 
   6  14   3     5322.51     6040.64    487.27 o 
   7  14   3      256.68      535.98    360.17 o 
   8  14   3     1482.06     1218.79    379.82 o 
   9  14   3      439.14      791.25    408.70 o 
  10  14   3      227.99      334.00    450.61 o 
  11  14   3     5133.10     4932.94    629.14 o 
  12  14   3       97.42        0.00    740.90 o 
  13  14   3     2707.21     2814.33    746.15 o 
  14  14   3      194.46      237.99    637.05 o 
  15  14   3      813.41      936.73    759.61 o 
  16  14   3       88.35      105.09    822.40 o 
  17  14   3       11.92      652.99   1091.12 o 
   0  15   3     4529.66     4046.15    478.27 o 
   1  15   3      203.15      340.58    319.56 o 
   2  15   3      870.26     1143.54    346.71 o 
   3  15   3     2158.26     2405.22    342.76 o 
   4  15   3      406.77      618.22    305.18 o 
   5  15   3     5727.67     6690.91    488.02 o 
   6  15   3      365.33      931.07    378.89 o 
   7  15   3     4525.82     4339.28    473.65 o 
   8  15   3     1000.05     1333.62    469.24 o 
   9  15   3     2319.31     2547.07    501.32 o 
  10  15   3     4371.14     3892.40    522.11 o 
  11  15   3      248.17      525.63    488.42 o 
  12  15   3     1840.24     2062.86    619.90 o 
  13  15   3      192.18      451.84    586.10 o 
  14  15   3     1070.33     1281.60    572.89 o 
  15  15   3     2841.36     2450.10    953.19 o 
  16  15   3      577.69      844.33    868.02 o 
   1  16   3     2872.57     2812.73    401.00 o 
   2  16   3     4518.84     4444.21    450.87 o 
   3  16   3     4070.10     4432.22    382.71 o 
   4  16   3     5682.40     5985.21    491.69 o 
   5  16   3      673.98     1250.22    387.89 o 
   6  16   3     5480.53     5175.75    477.18 o 
   7  16   3       28.47      186.28    384.04 o 
   8  16   3     3161.06     2981.38    529.45 o 
   9  16   3      692.60      366.87    494.07 o 
  10  16   3      213.78      578.31    488.44 o 
  11  16   3     2434.17     2403.40    596.71 o 
  12  16   3      235.41        0.00    556.26 o 
  13  16   3     4490.04     4115.17    710.21 o 
  14  16   3      158.76        0.00    597.90 o 
  15  16   3      630.60      542.38    680.86 o 
   0  17   3     1211.03     1498.30    756.41 o 
   1  17   3        1.60        0.00    473.08 o 
   2  17   3      182.47        0.00    374.13 o 
   3  17   3      401.28      763.94    313.45 o 
   4  17   3        3.64        4.15    363.29 o 
   5  17   3     1791.41     2129.24    438.44 o 
   6  17   3       19.15      346.06    406.19 o 
   7  17   3     1922.48     2058.40    480.33 o 
   8  17   3      953.38      829.36    496.78 o 
   9  17   3     1825.15     2119.90    496.72 o 
  10  17   3     1134.85      781.50    593.05 o 
  11  17   3      532.20      220.07    526.86 o 
  12  17   3      486.48      594.87    675.52 o 
  13  17   3      536.80      353.15    635.58 o 
  14  17   3      173.19      711.62    661.80 o 
   1  18   3      740.23      658.79    433.74 o 
   2  18   3     1467.87     1664.66    419.03 o 
   3  18   3     1166.20     1049.05    494.98 o 
   4  18   3      392.30      397.35    452.72 o 
   5  18   3      310.52      289.20    400.00 o 
   6  18   3      177.72      163.28    417.06 o 
   7  18   3       85.87        0.00    496.58 o 
   8  18   3       95.75       95.46    470.85 o 
   9  18   3      513.73      849.23    652.69 o 
  10  18   3       51.75      793.06    742.49 o 
  11  18   3     1171.69     1537.40    633.11 o 
  12  18   3        1.59      272.19    648.18 o 
  13  18   3     1559.38     1492.34    977.66 o 
   0  19   3      175.54      235.59    541.72 o 
   1  19   3        3.04       51.58    418.07 o 
   2  19   3      171.30      847.17    500.48 o 
   3  19   3       33.71      523.91    521.68 o 
   4  19   3      399.48      828.38    518.08 o 
   5  19   3      901.13      784.99    517.72 o 
   6  19   3       63.16      770.00    436.58 o 
   7  19   3      269.66      257.93    504.90 o 
   8  19   3      355.47      213.28    554.62 o 
   9  19   3      423.73      593.03    634.56 o 
  10  19   3      368.94      903.42    638.76 o 
  11  19   3      121.62      253.49    692.69 o 
  12  19   3       13.69      180.39    814.43 o 
   1  20   3      605.90      698.78    458.93 o 
   2  20   3      873.32     1202.07    508.39 o 
   3  20   3      524.51      490.20    557.73 o 
   4  20   3      380.92      656.05    581.68 o 
   5  20   3       45.75      236.70    542.30 o 
   6  20   3       75.41      347.22    645.30 o 
   7  20   3      110.45       77.91    671.19 o 
   8  20   3      502.83      834.04    695.51 o 
   9  20   3      315.43      204.68    689.94 o 
  10  20   3      408.85      398.21    823.85 o 
   0  21   3       46.70      948.92    756.45 o 
   1  21   3       18.64        3.05    490.20 o 
   2  21   3      128.20        0.00    468.16 o 
   3  21   3      637.23      615.29    573.54 o 
   4  21   3       45.36      487.15    554.38 o 
   5  21   3     1087.73     1366.62    553.06 o 
   6  21   3        5.54      537.64    649.29 o 
   7  21   3      975.67     1691.31   1370.30 o 
   1  22   3      807.09      668.57    665.98 o 
   2  22   3     1595.79     1138.41    554.80 o 
   3  22   3      997.74     1317.41    535.15 o 
   4  22   3     1917.69     2268.83    832.64 o 
   5  22   3      276.25      456.03   1319.14 o 
   0   0   4      921.63     1212.26    440.50 o 
   1   0   4     9556.61     8682.56    776.87 o 
   2   0   4      453.05      319.19    482.71 o 
   3   0   4    12394.53    11214.50    793.31 o 
   4   0   4     1485.63     1606.54    477.05 o 
   5   0   4    24386.86    23627.22    816.60 o 
   6   0   4     2370.41     2531.21    482.53 o 
   7   0   4     6311.61     5937.72    241.93 o 
   8   0   4      300.60        0.00    326.81 o 
   9   0   4       39.34        0.00    379.66 o 
  10   0   4     1803.00     2207.43    277.28 o 
  11   0   4      163.08      260.19    255.51 o 
  12   0   4     1082.62     1338.98    316.31 o 
  13   0   4      258.30       72.83    367.12 o 
  14   0   4      576.83      108.71   1058.23 o 
  15   0   4     2782.97     3782.57   1341.79 o 
  16   0   4     1078.12     1788.66    794.02 o 
  17   0   4     2587.85     1367.01   1005.07 o 
  18   0   4      204.36      926.69   1013.47 o 
  19   0   4     4805.69     4035.96    905.12 o 
  20   0   4      140.57      518.70    960.12 o 
  21   0   4     4894.11     5443.73   1464.57 o 
   1   1   4    29100.57    28315.18    714.55 o 
   2   1   4     8165.96     7461.56    478.91 o 
   3   1   4    31283.49    30534.52    705.24 o 
   4   1   4      817.54     1009.79    231.06 o 
   5   1   4     1957.78     1734.04    233.02 o 
   6   1   4     2962.79     3335.09    200.11 o 
   7   1   4     1043.17      939.44    158.39 o 
   8   1   4      286.88      411.63    206.12 o 
   9   1   4     3568.93     3472.72    221.20 o 
  10   1   4      570.10      503.51    184.60 o 
  11   1   4    11001.07    10973.85    379.06 o 
  12   1   4       14.31       57.04    194.41 o 
  13   1   4     8010.96     8198.11    487.31 o 
  14   1   4     2118.65     2583.12    624.03 o 
  15   1   4      829.76     1540.87    628.21 o 
  16   1   4        5.36       61.05    794.37 o 
  17   1   4      268.12        0.00    881.81 o 
  18   1   4      463.31     1117.15    695.32 o 
  19   1   4       47.93      294.97    631.69 o 
  20   1   4      777.84       79.04    707.41 o 
  21   1   4      611.40      577.58    783.49 o 
   0   2   4     5147.39     6418.08    821.90 o 
   1   2   4      373.94      560.83    161.09 o 
   2   2   4      370.33      532.57    164.54 o 
   3   2   4    17653.76    16248.18    456.86 o 
   4   2   4        6.66      161.84    179.49 o 
   5   2   4    14415.31    14511.94    238.19 o 
   6   2   4      165.05      120.44    111.77 o 
   7   2   4      744.84      842.16    108.19 o 
   8   2   4      262.30      318.52    123.23 o 
   9   2   4      713.31      488.62    152.98 o 
  10   2   4     1362.33     1114.26    183.62 o 
  11   2   4      561.77      614.69    218.82 o 
  12   2   4      163.87      633.10    413.03 o 
  13   2   4     1282.12     1950.58    421.97 o 
  14   2   4       42.91        0.00    729.92 o 
  15   2   4     2199.00     1952.88    735.44 o 
  16   2   4        4.46      375.92    706.25 o 
  17   2   4     1407.88      914.96    720.05 o 
  18   2   4      332.98      562.56    642.11 o 
  19   2   4     3873.54     3817.27    630.01 o 
  20   2   4       36.59      520.26    733.46 o 
  21   2   4     2574.07     2760.38    802.02 o 
   1   3   4     7365.30     7552.26    245.50 o 
   2   3   4     6612.25     6611.76    323.68 o 
   3   3   4     5095.56     4512.29    290.97 o 
   4   3   4     5001.00     5403.20    249.47 o 
   5   3   4     3961.70     4052.94    197.52 o 
   6   3   4       49.15      184.66    118.41 o 
   7   3   4     1224.38     1525.64    143.11 o 
   8   3   4      292.73      567.30    150.23 o 
   9   3   4      970.52      658.74    137.95 o 
  10   3   4     5618.71     5130.75    194.87 o 
  11   3   4     2720.23     3748.05    610.82 o 
  12   3   4      549.60     1383.64    635.19 o 
  13   3   4     4664.97     5060.03    866.94 o 
  14   3   4       92.43      643.28    678.56 o 
  15   3   4      249.32      322.96    736.89 o 
  16   3   4      121.53      240.22    723.47 o 
  17   3   4       37.86      918.83    857.55 o 
  18   3   4       96.11      147.38    637.89 o 
  19   3   4        5.62      770.11    654.40 o 
  20   3   4       38.32      756.75    614.70 o 
  21   3   4      914.95      850.24    772.13 o 
   0   4   4        0.36        0.00    350.48 o 
   1   4   4      199.66       34.34    233.88 o 
   2   4   4     1696.07     2052.11    319.98 o 
   3   4   4    10872.03    11866.19    574.04 o 
   4   4   4     1659.20     1516.37    237.99 o 
   5   4   4     9721.70     8721.09    259.04 o 
   6   4   4       18.74       57.79    109.49 o 
   7   4   4       42.69      166.78    181.60 o 
   8   4   4      338.78      375.83    240.32 o 
   9   4   4     1932.52     1785.22    323.32 o 
  10   4   4      481.36      995.42    651.48 o 
  11   4   4     1349.27     1160.07    517.87 o 
  12   4   4      244.73      578.71    518.22 o 
  13   4   4     3606.65     4366.08    830.42 o 
  14   4   4     1128.28      937.68    500.76 o 
  15   4   4     1698.64     1361.96    493.89 o 
  16   4   4      514.39      810.43    775.19 o 
  17   4   4      968.83      659.88    595.84 o 
  18   4   4     1341.96      959.21    643.03 o 
  19   4   4     3261.65     3004.05    725.75 o 
  20   4   4      408.57        0.00    835.55 o 
  21   4   4     1384.30     2723.60   1060.24 o 
   1   5   4    15453.64    14076.27    581.08 o 
   2   5   4     1002.20     1364.92    354.32 o 
   3   5   4    12833.37    12884.62    401.79 o 
   4   5   4      197.34      228.94    171.91 o 
   5   5   4     1313.03     1293.60    193.54 o 
   6   5   4        2.18       91.93    152.28 o 
   7   5   4     1862.96     1913.70    225.16 o 
   8   5   4        0.19       47.30    313.15 o 
   9   5   4     3617.99     4024.36    447.54 o 
  10   5   4     1255.38     1385.48    565.58 o 
  11   5   4     4679.84     4706.82    827.70 o 
  12   5   4      230.02      259.89    416.86 o 
  13   5   4     4410.13     4899.21    634.83 o 
  14   5   4      428.55      606.88    485.07 o 
  15   5   4      199.93      276.74    492.49 o 
  16   5   4       56.61      400.89    463.40 o 
  17   5   4      238.39      400.61    620.69 o 
  18   5   4       65.33        0.00    552.01 o 
  19   5   4       68.54      434.59    586.64 o 
  20   5   4        5.04      890.37    747.21 o 
   0   6   4      534.50      436.11    301.68 o 
   1   6   4     3061.04     3274.29    291.62 o 
   2   6   4     1793.64     1705.41    215.97 o 
   3   6   4     9621.05     8691.21    519.33 o 
   4   6   4       19.04       23.92    234.10 o 
   5   6   4    16719.04    16424.03    388.87 o 
   6   6   4      629.05      723.97    165.40 o 
   7   6   4     1590.91     1696.33    254.81 o 
   8   6   4      576.55      835.53    326.39 o 
   9   6   4       38.74      154.46    267.07 o 
  10   6   4     1475.83     1281.82    434.34 o 
  11   6   4       15.13      378.85    429.28 o 
  12   6   4      153.74      402.91    398.78 o 
  13   6   4     1438.78     1519.17    394.12 o 
  14   6   4      116.34      210.35    401.07 o 
  15   6   4     2219.06     2111.51    468.84 o 
  16   6   4        2.42      163.83    424.50 o 
  17   6   4     1815.73     2110.86    564.50 o 
  18   6   4       58.59      401.38    518.54 o 
  19   6   4     4490.24     4848.88    753.27 o 
  20   6   4      154.78      910.60    779.91 o 
   1   7   4    27177.76    25437.67    678.43 o 
   2   7   4     8164.36     8539.78    372.31 o 
   3   7   4    25079.96    24736.06    544.83 o 
   4   7   4     6015.39     5951.17    342.00 o 
   5   7   4     1544.53     1143.22    244.15 o 
   6   7   4     2813.17     2541.67    217.58 o 
   7   7   4      916.92     1160.13    216.46 o 
   8   7   4     3199.55     3215.90    260.00 o 
   9   7   4     4105.21     3975.25    385.31 o 
  10   7   4       45.39      399.12    409.15 o 
  11   7   4     8558.67     8015.29    589.17 o 
  12   7   4      360.13      529.46    412.73 o 
  13   7   4     7941.96     8444.49    641.13 o 
  14   7   4      652.31      583.56    348.44 o 
  15   7   4     1066.34      512.37    407.67 o 
  16   7   4       23.30        0.00    418.06 o 
  17   7   4      233.64      361.83    480.27 o 
  18   7   4     1310.36     1786.09    573.06 o 
  19   7   4       35.62        0.00    575.92 o 
  20   7   4      648.37      725.34   1299.77 o 
   0   8   4     5123.14     4384.22    736.12 o 
   1   8   4     1047.37     1695.01    481.46 o 
   2   8   4     6058.95     4752.00    821.99 o 
   3   8   4    17054.17    15912.49    610.32 o 
   4   8   4      209.76       36.15    301.21 o 
   5   8   4    19426.06    19023.72    489.67 o 
   6   8   4      400.42      567.55    194.09 o 
   7   8   4     4112.06     3710.94    173.51 o 
   8   8   4     1108.77     1388.29    365.01 o 
   9   8   4       52.53        0.00    305.39 o 
  10   8   4     2047.96     2092.17    460.61 o 
  11   8   4        4.32      207.93    431.54 o 
  12   8   4      377.04      830.90    436.91 o 
  13   8   4      473.79      327.75    361.74 o 
  14   8   4     1252.75     1220.65    423.00 o 
  15   8   4     1901.94     2164.50    415.74 o 
  16   8   4      369.89      471.75    456.90 o 
  17   8   4     2037.05     1827.52    500.41 o 
  18   8   4       36.68        0.00    558.49 o 
  19   8   4     3872.95     4321.66    682.54 o 
   1   9   4    13292.12    11078.94   1142.28 o 
   2   9   4     4975.74     4632.35    514.64 o 
   3   9   4    11897.35    12028.10    574.33 o 
   4   9   4     4358.42     4472.18    426.15 o 
   5   9   4     2233.50     2602.86    294.61 o 
   6   9   4     2231.12     2178.16    342.87 o 
   7   9   4      182.38       87.87    305.12 o 
   8   9   4     1407.56     1649.23    376.78 o 
   9   9   4     1389.48     1066.56    343.15 o 
  10   9   4       34.15      479.30    444.70 o 
  11   9   4     5328.71     6175.84    514.15 o 
  12   9   4        4.59      350.81    375.62 o 
  13   9   4     6574.33     6460.76    543.05 o 
  14   9   4      102.20      524.22    414.40 o 
  15   9   4      913.73      677.71    401.68 o 
  16   9   4        1.82      406.32    472.72 o 
  17   9   4      501.84     1124.87    454.71 o 
  18   9   4      529.00      781.73    629.73 o 
  19   9   4       62.13      516.94    911.15 o 
   0  10   4      414.11      345.86    680.40 o 
   1  10   4      386.72      124.26    469.65 o 
   2  10   4      447.06      867.68    464.45 o 
   3  10   4     6398.40     6582.83    514.00 o 
   4  10   4        0.01      123.14    375.62 o 
   5  10   4     8431.15     7453.98    550.92 o 
   6  10   4      239.05      462.52    345.37 o 
   7  10   4      643.26      770.28    356.37 o 
   8  10   4      196.55      377.28    338.53 o 
   9  10   4      475.21     1041.60    364.21 o 
  10  10   4      781.04      714.13    376.66 o 
  11  10   4      203.39       79.21    386.12 o 
  12  10   4        6.17      160.42    390.10 o 
  13  10   4     1085.13     1285.35    434.82 o 
  14  10   4       22.68      124.75    408.69 o 
  15  10   4     1641.16     1781.34    439.27 o 
  16  10   4        0.16        0.00    478.82 o 
  17  10   4     1191.93     1157.19    513.28 o 
  18  10   4      801.45      969.76    528.90 o 
  19  10   4     2044.55     2318.90   1059.64 o 
   1  11   4     5005.07     4362.72    513.75 o 
   2  11   4      324.04      410.55    450.09 o 
   3  11   4     6040.17     7106.37    640.59 o 
   4  11   4        3.02       64.25    200.31 o 
   5  11   4      214.25       93.02    399.09 o 
   6  11   4      194.70      217.42    386.33 o 
   7  11   4      978.16     1021.94    365.37 o 
   8  11   4      746.43      728.04    336.44 o 
   9  11   4      844.33     1004.38    323.24 o 
  10  11   4     1009.92     1204.57    377.61 o 
  11  11   4     3889.72     3451.05    449.08 o 
  12  11   4      245.77      315.13    422.17 o 
  13  11   4     1591.84     1676.19    443.83 o 
  14  11   4      301.53      339.06    437.44 o 
  15  11   4       61.43      126.31    492.00 o 
  16  11   4        3.47      177.53    459.68 o 
  17  11   4      103.55      169.68    514.35 o 
  18  11   4        5.91      968.79    771.20 o 
   0  12   4       24.20      367.27    340.33 o 
   1  12   4      500.20      574.20    256.21 o 
   2  12   4     1719.29     1856.37    267.64 o 
   3  12   4     3057.20     2759.47    294.43 o 
   4  12   4      666.27      805.64    361.59 o 
   5  12   4     3864.66     4675.02    502.95 o 
   6  12   4       60.84       82.57    387.97 o 
   7  12   4       18.54      187.80    368.48 o 
   8  12   4       27.14      570.04    379.52 o 
   9  12   4      668.73      614.34    371.18 o 
  10  12   4       69.89      161.65    400.45 o 
  11  12   4      532.00      555.02    437.61 o 
  12  12   4      777.05     1172.26    463.50 o 
  13  12   4     1008.85      902.96    439.39 o 
  14  12   4      740.81      312.04    456.88 o 
  15  12   4     1815.59     1749.42    553.94 o 
  16  12   4       88.34      568.62    506.19 o 
  17  12   4      676.90      780.97    560.49 o 
  18  12   4      471.83      259.33    729.10 o 
   1  13   4     6368.86     6740.80    380.95 o 
   2  13   4     1316.80     1216.82    265.77 o 
   3  13   4     6082.12     4996.31    441.10 o 
   4  13   4       74.62       41.49    370.73 o 
   5  13   4      197.54      425.55    423.50 o 
   6  13   4       12.19      419.44    425.38 o 
   7  13   4     1136.70      959.07    398.52 o 
   8  13   4      212.86      384.75    442.54 o 
   9  13   4     1590.26     1635.53    470.29 o 
  10  13   4      530.47      577.41    455.99 o 
  11  13   4     1971.67     2142.49    494.66 o 
  12  13   4       42.98      298.11    492.59 o 
  13  13   4     2633.35     2366.28    491.53 o 
  14  13   4      659.82     1459.37    653.06 o 
  15  13   4       27.36      144.63    555.01 o 
  16  13   4        0.18        0.00    608.76 o 
  17  13   4        3.30      485.32    971.72 o 
   0  14   4      918.22      682.30    366.75 o 
   1  14   4      196.57      235.48    318.50 o 
   2  14   4      283.28      521.78    348.12 o 
   3  14   4     5698.74     5858.68    464.75 o 
   4  14   4       22.46      177.59    366.13 o 
   5  14   4     6614.50     7051.47    629.36 o 
   6  14   4       73.38        0.00    411.99 o 
   7  14   4      562.45      399.86    444.38 o 
   8  14   4      258.12      539.03    463.27 o 
   9  14   4       19.40       27.22    439.55 o 
  10  14   4      435.76      837.34    517.55 o 
  11  14   4       13.47      101.02    569.85 o 
  12  14   4      198.15        0.00    563.64 o 
  13  14   4      932.62     1082.26    664.29 o 
  14  14   4       12.10      204.58    692.61 o 
  15  14   4      789.86      105.08    792.72 o 
  16  14   4       99.00      486.55   1262.32 o 
   1  15   4     6721.86     6948.40    478.87 o 
   2  15   4     3065.92     2979.47    416.96 o 
   3  15   4     5800.48     6010.42    515.74 o 
   4  15   4     1144.94     1506.97    380.40 o 
   5  15   4     1512.61     1836.29    387.10 o 
   6  15   4     2973.07     3120.74    465.03 o 
   7  15   4      135.12      411.66    389.18 o 
   8  15   4     1021.80     1401.02    444.58 o 
   9  15   4     1017.94      519.41    410.12 o 
  10  15   4      245.45        0.00    571.44 o 
  11  15   4     2262.01     2481.98    604.43 o 
  12  15   4      152.68      828.47    587.44 o 
  13  15   4     4091.68     4439.47    910.77 o 
  14  15   4      348.67      741.52    752.98 o 
  15  15   4     1153.20     1479.16    763.96 o 
  16  15   4      275.86       42.57   1279.13 o 
   0  16   4     2328.29     1058.16    719.93 o 
   1  16   4      278.39      371.01    458.76 o 
   2  16   4      322.89      616.06    464.85 o 
   3  16   4     3948.48     3728.81    459.76 o 
   4  16   4      640.42      813.23    389.81 o 
   5  16   4     7145.90     7957.74    583.00 o 
   6  16   4        6.82      212.45    430.23 o 
   7  16   4     1055.16     1469.71    460.08 o 
   8  16   4      120.75      780.92    455.28 o 
   9  16   4      106.35      353.80    478.66 o 
  10  16   4      989.52     1525.75    514.61 o 
  11  16   4       46.36        0.00    509.91 o 
  12  16   4      168.62      299.62    568.83 o 
  13  16   4      600.18     1184.26    679.76 o 
  14  16   4      412.67     1265.31    697.42 o 
  15  16   4      758.70      791.30   1339.60 o 
   1  17   4     5075.99     5025.87    604.92 o 
   2  17   4     1184.87     1839.88    508.78 o 
   3  17   4     4554.29     4157.28    579.40 o 
   4  17   4      750.27     1121.17    416.66 o 
   5  17   4      362.28      496.32    382.88 o 
   6  17   4       89.47      225.57    419.88 o 
   7  17   4      377.70      462.17    428.79 o 
   8  17   4      339.81      146.45    440.37 o 
   9  17   4      751.69      720.97    514.91 o 
  10  17   4      228.51      145.52    510.90 o 
  11  17   4     2869.32     2425.86    693.56 o 
  12  17   4       22.43      632.77    655.02 o 
  13  17   4     1656.75     1567.79    676.52 o 
  14  17   4       63.99      115.10   1111.22 o 
   0  18   4       30.14      647.41    714.31 o 
   1  18   4       88.95      290.02    506.42 o 
   2  18   4        1.31        0.00    570.22 o 
   3  18   4     2063.70     2407.88    533.40 o 
   4  18   4      353.44      434.98    487.05 o 
   5  18   4     2185.72     2997.83    575.07 o 
   6  18   4        9.37        0.00    431.07 o 
   7  18   4      433.83      375.02    463.53 o 
   8  18   4      224.67      342.83    490.49 o 
   9  18   4      136.04      302.02    536.24 o 
  10  18   4       28.51      302.90    621.01 o 
  11  18   4       64.34      109.13    656.90 o 
  12  18   4      111.06      660.75    784.72 o 
   1  19   4     2171.31     2108.33    569.46 o 
   2  19   4       80.54        0.00    535.60 o 
   3  19   4     2281.00     1670.44    584.94 o 
   4  19   4        1.04       67.79    520.62 o 
   5  19   4        0.36      398.07    490.61 o 
   6  19   4      127.64      471.06    546.47 o 
   7  19   4      607.00     1167.70    539.51 o 
   8  19   4       46.14      259.95    563.96 o 
   9  19   4      493.04      710.10    590.10 o 
  10  19   4      454.51      573.91    711.01 o 
  11  19   4     1245.83      806.28   1075.41 o 
   0  20   4        3.54        0.00    802.98 o 
   1  20   4      155.41      107.49    579.09 o 
   2  20   4       40.12        0.00    576.17 o 
   3  20   4      962.87     1449.46    577.53 o 
   4  20   4      262.54      977.30    586.51 o 
   5  20   4     1709.91     1451.93    545.26 o 
   6  20   4       90.32      124.12    553.05 o 
   7  20   4       90.76        0.00    597.40 o 
   8  20   4      108.06      110.49    896.02 o 
   1  21   4     1432.14     1918.18    643.92 o 
   2  21   4      374.40       46.22    612.69 o 
   3  21   4     1610.85     1802.77    609.59 o 
   4  21   4      360.61        0.00    606.07 o 
   5  21   4      197.27      501.34    821.55 o 
   6  21   4      223.22      872.85    928.29 o 
   7  21   4      142.44        0.00   1265.79 o 
   0  22   4      714.49      100.85   1212.26 o 
   1  22   4       92.76      785.82   1107.93 o 
   2  22   4      296.33      783.81   1268.71 o 
   3  22   4     1377.08     2695.28   1495.08 o 
   1   0   5    23940.66    20534.86   1312.47 o 
   2   0   5      669.56      529.30    479.24 o 
   3   0   5    29533.19    27794.90   1331.93 o 
   4   0   5     1702.90     1170.96    525.65 o 
   5   0   5     3736.90     4674.54    642.39 o 
   6   0   5      635.12      423.15    450.74 o 
   7   0   5     1589.30     2006.88    270.55 o 
   8   0   5     3072.95     3116.50    214.31 o 
   9   0   5     5770.07     5832.49    559.31 o 
  10   0   5      748.59      745.85    407.52 o 
  11   0   5    16828.01    16999.06    830.69 o 
  12   0   5      115.71        0.00    866.03 o 
  13   0   5    13773.24    15804.26   1737.90 o 
  14   0   5      496.21      975.29   1204.58 o 
  15   0   5     1258.46     1040.69   1315.30 o 
  16   0   5     2008.14     2093.62    876.17 o 
  17   0   5       30.93        0.00    960.39 o 
  18   0   5      465.55      557.25   1076.14 o 
  19   0   5        3.88        0.00   1159.09 o 
  20   0   5       33.40      250.31   1249.71 o 
   0   1   5     6772.60     6575.34    632.50 o 
   1   1   5      244.41      610.15    316.07 o 
   2   1   5      477.40      281.72    329.15 o 
   3   1   5    17221.68    16699.30    375.40 o 
   4   1   5     2901.94     2897.75    354.69 o 
   5   1   5    27579.34    26633.10    665.29 o 
   6   1   5     1916.70     1936.74    275.12 o 
   7   1   5     1518.86     1195.27    207.24 o 
   8   1   5      820.05      742.29    106.94 o 
   9   1   5      693.05     1007.77    284.87 o 
  10   1   5      336.09      295.75    273.91 o 
  11   1   5      949.98     1082.12    312.34 o 
  12   1   5      376.34      764.03    445.80 o 
  13   1   5     1693.91     2260.50    759.61 o 
  14   1   5      558.37     1521.17    672.10 o 
  15   1   5     1491.20     1592.68    712.52 o 
  16   1   5      770.20      981.95    673.60 o 
  17   1   5     1390.85     1804.83    943.36 o 
  18   1   5       11.49      127.02    668.21 o 
  19   1   5     5874.52     6296.11    832.21 o 
  20   1   5       47.55      270.94    671.60 o 
   1   2   5     5175.68     4356.75    317.57 o 
   2   2   5      599.46      554.07    187.46 o 
   3   2   5    16304.94    16194.13    515.44 o 
   4   2   5     2859.98     3226.85    313.69 o 
   5   2   5      666.56      498.16    178.57 o 
   6   2   5      337.15      524.91    234.18 o 
   7   2   5      787.74      704.24    148.17 o 
   8   2   5        3.20       14.39    100.78 o 
   9   2   5      670.95      940.68    172.21 o 
  10   2   5       17.44      231.09    250.86 o 
  11   2   5     8272.05     8543.85    537.22 o 
  12   2   5      845.07     1261.67    585.69 o 
  13   2   5     7466.58     7649.19   1010.46 o 
  14   2   5      134.02        0.00    634.30 o 
  15   2   5      324.62      643.82    754.34 o 
  16   2   5     1422.45      814.37    892.06 o 
  17   2   5       84.06      191.03    813.93 o 
  18   2   5       23.63        0.00    876.00 o 
  19   2   5       32.94        0.00    673.84 o 
  20   2   5      203.07     1085.03    663.77 o 
   0   3   5      668.65     1006.00    256.56 o 
   1   3   5      781.96     1134.67    184.48 o 
   2   3   5      644.81      587.31    149.01 o 
   3   3   5     5999.62     5432.24    219.26 o 
   4   3   5      176.63      160.31    237.07 o 
   5   3   5    12831.04    12240.02    450.90 o 
   6   3   5     1958.78     2005.16    216.42 o 
   7   3   5      101.65      194.88    152.24 o 
   8   3   5      240.30      465.51    148.82 o 
   9   3   5      988.52     1010.74    202.41 o 
  10   3   5      868.58     1158.27    467.20 o 
  11   3   5      309.03      255.60    497.34 o 
  12   3   5      613.04      874.87    602.70 o 
  13   3   5     1827.83     2308.53    813.32 o 
  14   3   5       36.17      552.56    663.95 o 
  15   3   5     1296.98      902.42    768.23 o 
  16   3   5       27.69      428.48    891.43 o 
  17   3   5      554.61      291.88    870.49 o 
  18   3   5      283.19       67.36    965.85 o 
  19   3   5     2775.48     3730.47    790.08 o 
  20   3   5        0.93        0.00    927.62 o 
   1   4   5      604.52      637.08    235.58 o 
   2   4   5     2573.72     2706.54    286.07 o 
   3   4   5    12525.79    12402.37    476.27 o 
   4   4   5    10516.32    10290.61    444.38 o 
   5   4   5       52.76      149.10    264.75 o 
   6   4   5     4903.82     4698.25    275.03 o 
   7   4   5     1123.29     1010.16    170.26 o 
   8   4   5      474.02      684.53    231.86 o 
   9   4   5      102.45       62.06    281.78 o 
  10   4   5      454.95      639.38    670.27 o 
  11   4   5     7544.17     7352.57    740.65 o 
  12   4   5     1106.62     1333.94    441.15 o 
  13   4   5     4610.73     4457.46    506.80 o 
  14   4   5      591.88      362.80    515.20 o 
  15   4   5       62.56      491.62    796.79 o 
  16   4   5      434.80      386.14    769.52 o 
  17   4   5       60.81        0.00    807.97 o 
  18   4   5        5.07      101.71    958.92 o 
  19   4   5      332.89        0.00    723.78 o 
  20   4   5      769.76      766.24    923.69 o 
   0   5   5     3424.81     3000.31    593.16 o 
   1   5   5       75.17        0.00    336.13 o 
   2   5   5      266.86      419.72    359.52 o 
   3   5   5     8599.74     8149.43    531.07 o 
   4   5   5       29.40      167.19    354.10 o 
   5   5   5     9040.35    10151.26    507.58 o 
   6   5   5     1616.15     1680.55    276.05 o 
   7   5   5      476.09      887.58    359.30 o 
   8   5   5     1143.19     1213.79    374.54 o 
   9   5   5      265.17      619.34    298.39 o 
  10   5   5      111.73       92.12    282.52 o 
  11   5   5       10.80      209.15    482.94 o 
  12   5   5      831.26      575.36    426.65 o 
  13   5   5     2423.57     2574.63    500.90 o 
  14   5   5       24.66      152.11    436.53 o 
  15   5   5     2060.94     2293.48    797.52 o 
  16   5   5      107.34      405.67    774.56 o 
  17   5   5     1252.97     2160.60    853.04 o 
  18   5   5      193.95        0.00    661.19 o 
  19   5   5     2583.51     2598.32    648.94 o 
  20   5   5       54.46      482.71   1290.09 o 
   1   6   5    11349.19    11718.37    596.59 o 
   2   6   5     1007.62     1450.79    382.38 o 
   3   6   5    18832.26    17629.03    711.23 o 
   4   6   5     4164.65     4006.10    406.64 o 
   5   6   5      817.16     1110.57    386.11 o 
   6   6   5     1661.72     1761.91    242.90 o 
   7   6   5     2210.71     2244.51    345.48 o 
   8   6   5      567.64      863.83    294.97 o 
   9   6   5     2909.07     2802.77    363.24 o 
  10   6   5      241.62      556.89    284.84 o 
  11   6   5    11854.67    11576.00    703.00 o 
  12   6   5      103.37      271.37    435.63 o 
  13   6   5     8270.13     7587.87    566.57 o 
  14   6   5      817.58      963.00    442.11 o 
  15   6   5       28.29      223.04    466.49 o 
  16   6   5      243.05      840.67    676.44 o 
  17   6   5        0.02        0.00    570.20 o 
  18   6   5       97.29      801.93    628.25 o 
  19   6   5      138.34      553.05    623.97 o 
  20   6   5      176.38     1307.81   1122.00 o 
   0   7   5     1215.79     1145.93    677.11 o 
   1   7   5      557.80      554.53    515.50 o 
   2   7   5      517.82      779.66    322.04 o 
   3   7   5    11678.81    11807.87    558.38 o 
   4   7   5      370.02      378.37    370.94 o 
   5   7   5    25343.48    24127.14    693.38 o 
   6   7   5     2057.63     2169.86    360.25 o 
   7   7   5     1207.28     1670.70    354.18 o 
   8   7   5      340.52      415.12    308.99 o 
   9   7   5      641.40      360.35    330.26 o 
  10   7   5        0.18       42.86    308.40 o 
  11   7   5      548.60     1211.03    453.27 o 
  12   7   5       43.27       33.77    406.91 o 
  13   7   5      866.11     1368.49    449.43 o 
  14   7   5      305.66      879.11    443.92 o 
  15   7   5     1313.27     1455.22    427.91 o 
  16   7   5      596.89      892.88    584.36 o 
  17   7   5     1409.76     1608.10    583.08 o 
  18   7   5       35.72        0.00    600.68 o 
  19   7   5     4688.04     4427.24   1077.47 o 
   1   8   5    11097.13    10784.24    477.42 o 
   2   8   5      548.13      479.38    239.08 o 
   3   8   5    16345.07    15269.81    667.27 o 
   4   8   5      284.29      482.40    326.17 o 
   5   8   5     1427.13     1686.55    378.65 o 
   6   8   5      163.40      105.03    363.01 o 
   7   8   5      338.67      565.77    345.68 o 
   8   8   5     1425.54     1231.79    373.97 o 
   9   8   5     1476.77     1938.45    364.62 o 
  10   8   5       56.27      226.06    319.42 o 
  11   8   5     8974.63     8722.41    636.19 o 
  12   8   5       27.73      114.53    432.26 o 
  13   8   5     8538.06     8071.59    664.61 o 
  14   8   5      134.46      322.47    439.28 o 
  15   8   5     1564.80     1621.31    438.96 o 
  16   8   5      848.61     1256.76    447.91 o 
  17   8   5      530.40      934.92    616.83 o 
  18   8   5      129.58      719.94    627.09 o 
  19   8   5       30.01      234.78   1320.97 o 
   0   9   5      466.22      247.88    583.32 o 
   1   9   5       21.41      234.71    408.92 o 
   2   9   5        4.61      384.29    488.87 o 
   3   9   5     7606.08     7720.74    531.56 o 
   4   9   5      133.22        0.00    366.13 o 
   5   9   5    14301.62    13979.11    623.47 o 
   6   9   5     2802.28     2268.63    426.61 o 
   7   9   5      930.58     1020.81    374.37 o 
   8   9   5      203.15      482.41    352.27 o 
   9   9   5      188.40      703.42    345.03 o 
  10   9   5       13.44      145.74    340.38 o 
  11   9   5      513.71      545.77    451.33 o 
  12   9   5        4.79       77.61    493.50 o 
  13   9   5     1228.16     1222.15    463.54 o 
  14   9   5      344.04      408.37    462.78 o 
  15   9   5      954.65     1429.10    425.59 o 
  16   9   5       55.84      474.25    433.39 o 
  17   9   5      787.41      901.40    636.46 o 
  18   9   5       33.35        0.00    605.25 o 
  19   9   5     3527.37     4746.16   1494.54 o 
   1  10   5     1745.81     1778.94    474.30 o 
   2  10   5     1079.43      795.00    477.40 o 
   3  10   5     7437.10     7133.11    537.60 o 
   4  10   5     3562.87     3438.17    503.10 o 
   5  10   5      796.58     1081.80    410.86 o 
   6  10   5      752.81      652.74    386.21 o 
   7  10   5      228.85      288.82    382.01 o 
   8  10   5        8.36      264.26    357.75 o 
   9  10   5      473.97      429.49    369.09 o 
  10  10   5       26.05      407.55    360.42 o 
  11  10   5     5270.34     4862.51    572.22 o 
  12  10   5      408.59      832.05    503.57 o 
  13  10   5     5095.73     5180.18    531.44 o 
  14  10   5      323.66      444.96    486.92 o 
  15  10   5      241.20      312.82    433.35 o 
  16  10   5      542.49      747.88    471.44 o 
  17  10   5        1.44      153.62    512.24 o 
  18  10   5       23.07        0.00   1089.66 o 
   0  11   5     1102.98     2018.90    898.37 o 
   1  11   5       39.68      301.07    390.47 o 
   2  11   5      265.85      281.52    401.53 o 
   3  11   5     3381.58     3688.01    494.97 o 
   4  11   5       95.99        0.00    420.37 o 
   5  11   5     4863.92     4481.75    500.55 o 
   6  11   5      577.67      584.50    425.77 o 
   7  11   5        3.33       27.80    365.89 o 
   8  11   5      374.57      252.19    401.86 o 
   9  11   5      149.46      299.15    357.38 o 
  10  11   5      159.31      512.21    362.69 o 
  11  11   5       61.94      294.50    402.09 o 
  12  11   5      367.17      617.27    431.45 o 
  13  11   5     1973.01     3136.34    675.04 o 
  14  11   5       71.40      231.77    456.19 o 
  15  11   5     1184.89     1156.99    478.20 o 
  16  11   5      107.02      402.76    568.56 o 
  17  11   5      500.82      678.69    666.26 o 
  18  11   5      331.92        0.00   1186.86 o 
   1  12   5     2779.73     2563.33    551.10 o 
   2  12   5      199.23      416.43    502.76 o 
   3  12   5     4999.81     5489.09    582.78 o 
   4  12   5     4987.39     4483.10    563.46 o 
   5  12   5        0.36      579.62    440.18 o 
   6  12   5      991.22      893.62    406.19 o 
   7  12   5     2062.15     1701.70    484.58 o 
   8  12   5      477.03      371.85    416.03 o 
   9  12   5     1121.68     1067.28    355.70 o 
  10  12   5      268.96      634.74    348.69 o 
  11  12   5     3402.35     3616.38    502.89 o 
  12  12   5      696.79      802.83    458.47 o 
  13  12   5     2511.49     2511.76    501.21 o 
  14  12   5      111.99      245.95    483.21 o 
  15  12   5      117.94      380.63    526.94 o 
  16  12   5      345.93        0.00    539.91 o 
  17  12   5      169.26      312.86    789.24 o 
   0  13   5      345.72     1018.51    657.33 o 
   1  13   5      154.16      280.99    417.64 o 
   2  13   5      339.21      749.54    564.57 o 
   3  13   5     3381.10     3841.70    631.12 o 
   4  13   5      461.52      327.60    533.22 o 
   5  13   5     6608.55     6463.48    598.12 o 
   6  13   5       36.74      200.12    386.38 o 
   7  13   5       34.61        0.00    393.04 o 
   8  13   5      389.90      371.96    393.15 o 
   9  13   5       31.15      284.29    377.77 o 
  10  13   5        6.59      480.83    400.48 o 
  11  13   5       10.72       71.79    455.34 o 
  12  13   5       52.23       12.89    469.26 o 
  13  13   5      981.21     1098.86    440.79 o 
  14  13   5        1.83      148.98    494.79 o 
  15  13   5      971.07      666.72    565.62 o 
  16  13   5       24.39      381.42    748.92 o 
   1  14   5     3320.34     3350.14    432.30 o 
   2  14   5      124.15      180.13    346.34 o 
   3  14   5     6919.14     8639.67    563.38 o 
   4  14   5      546.96     1014.48    432.26 o 
   5  14   5      339.23      399.39    467.43 o 
   6  14   5       27.26        0.00    448.78 o 
   7  14   5      390.85      496.84    457.87 o 
   8  14   5      393.56      470.93    493.68 o 
   9  14   5      381.81      347.49    475.06 o 
  10  14   5       81.72      310.35    421.25 o 
  11  14   5     5112.13     5125.16    663.07 o 
  12  14   5       64.35      183.44    542.91 o 
  13  14   5     3645.89     3871.47    632.74 o 
  14  14   5      134.74        0.00    667.30 o 
  15  14   5      355.54     1001.88    893.83 o 
   0  15   5     1131.04     1740.88    722.26 o 
   1  15   5       32.47      150.72    433.28 o 
   2  15   5      111.23      325.94    360.37 o 
   3  15   5     4043.25     4319.72    469.52 o 
   4  15   5      652.74     1291.32    395.09 o 
   5  15   5     6918.50     7862.62    573.32 o 
   6  15   5     1471.27     1255.23    455.15 o 
   7  15   5     2085.64     2045.86    543.16 o 
   8  15   5       85.35      140.35    487.78 o 
   9  15   5      318.68      767.69    535.85 o 
  10  15   5       39.59       29.03    617.10 o 
  11  15   5      399.59      502.56    608.90 o 
  12  15   5      187.74      296.51    593.06 o 
  13  15   5      324.44      341.15    868.65 o 
  14  15   5      361.81      220.61    822.75 o 
  15  15   5     1151.32      859.08   1077.05 o 
   1  16   5     3285.61     3864.43    586.15 o 
   2  16   5      132.88        0.00    485.40 o 
   3  16   5     6729.86     6542.01    645.90 o 
   4  16   5      218.90      421.53    423.21 o 
   5  16   5      616.96      773.11    431.14 o 
   6  16   5       30.33      119.32    451.52 o 
   7  16   5       63.86      553.25    440.12 o 
   8  16   5      224.74      190.00    448.68 o 
   9  16   5      515.04      645.00    455.63 o 
  10  16   5      197.01      206.24    579.43 o 
  11  16   5     4275.76     5581.21    816.09 o 
  12  16   5        0.26      462.79    679.70 o 
  13  16   5     4473.71     5588.47    921.42 o 
   0  17   5       30.06        0.00    765.43 o 
   1  17   5       61.72      288.34    537.49 o 
   2  17   5       50.54      544.79    496.10 o 
   3  17   5     2770.46     2741.89    599.31 o 
   4  17   5        0.01        0.00    542.40 o 
   5  17   5     5695.55     5965.95    552.02 o 
   6  17   5      722.34      883.41    452.98 o 
   7  17   5      490.61      745.72    470.21 o 
   8  17   5      105.51      269.85    480.20 o 
   9  17   5      136.70      817.51    490.37 o 
  10  17   5        3.66        0.00    593.98 o 
  11  17   5       58.90       54.30    583.03 o 
  12  17   5       15.87        0.00    717.59 o 
   1  18   5     2597.50     2608.99    578.92 o 
   2  18   5      242.81      603.72    556.01 o 
   3  18   5     2621.33     2749.86    593.77 o 
   4  18   5     1378.24     1676.96    483.00 o 
   5  18   5       46.13      361.24    610.62 o 
   6  18   5      467.98      490.54    569.09 o 
   7  18   5     1023.38     1040.45    474.98 o 
   8  18   5      115.62      380.95    489.83 o 
   9  18   5      803.71      967.47    537.27 o 
  10  18   5      105.58      750.38    549.43 o 
  11  18   5     1941.15     1211.52   1171.33 o 
   0  19   5      399.05      936.19   1127.11 o 
   1  19   5        4.88        0.00    587.07 o 
   2  19   5      243.45     1145.92    560.15 o 
   3  19   5     1051.12     1408.61    576.68 o 
   4  19   5       26.26        0.00    544.03 o 
   5  19   5     2099.83     2538.15    592.16 o 
   6  19   5      132.04      333.53    620.13 o 
   7  19   5        1.90       85.32    613.20 o 
   8  19   5      207.07        0.00    690.37 o 
   9  19   5        4.99      165.74    795.28 o 
   1  20   5      437.85      346.57    568.94 o 
   2  20   5      293.40      953.17    576.78 o 
   3  20   5     1184.03     1340.99    647.52 o 
   4  20   5      764.82     1422.07    586.47 o 
   5  20   5       63.41        0.00    914.24 o 
   6  20   5      951.09      826.07    857.47 o 
   7  20   5      216.16      467.21    900.96 o 
   0  21   5       64.09      680.40   1436.25 o 
   1  21   5        0.59        0.00   1459.46 o 
   2  21   5        0.23        0.00   1383.45 o 
   3  21   5      878.97     1934.86   1307.45 o 
   4  21   5        0.08        8.22   1234.91 o 
   3   0   6     3589.67     3111.81    611.97 o 
   4   0   6      198.73      400.28    457.48 o 
   5   0   6    16741.49    16371.79    935.03 o 
   6   0   6        6.59      209.29    399.82 o 
   7   0   6    11405.54    11527.58    802.61 o 
   8   0   6       18.67      206.46    250.92 o 
   9   0   6    14520.82    13692.59    758.49 o 
  10   0   6     1390.45     1794.33    551.86 o 
  11   0   6     4046.03     4427.34   1384.55 o 
  12   0   6      711.20        0.00   1229.61 o 
  13   0   6      109.99        0.00   1190.15 o 
  14   0   6        6.15        0.00    974.37 o 
  15   0   6     4374.30     4490.92   1436.62 o 
  16   0   6      560.47      585.89    910.66 o 
  17   0   6     2580.43     3381.99    945.85 o 
  18   0   6      591.56      684.04    894.32 o 
  19   0   6     2653.69     2781.88   1576.94 o 
   2   1   6     1563.91     2051.40    603.67 o 
   3   1   6    12457.45    12748.80    386.56 o 
   4   1   6     5154.08     5020.73    522.97 o 
   5   1   6     1455.49     1293.83    301.44 o 
   6   1   6      728.30      885.42    265.74 o 
   7   1   6     1362.03     1285.55    255.18 o 
   8   1   6      591.51      545.91    212.39 o 
   9   1   6     1839.70     1898.92    344.80 o 
  10   1   6       23.21       45.63    317.79 o 
  11   1   6    13589.62    13195.32    762.25 o 
  12   1   6      349.31      316.33    810.86 o 
  13   1   6    13048.74    12223.52   1211.45 o 
  14   1   6       84.04      791.48    615.70 o 
  15   1   6      881.64     1332.61    662.07 o 
  16   1   6       64.82      287.54    680.46 o 
  17   1   6        4.83      224.85    891.57 o 
  18   1   6      471.85     1050.78    783.72 o 
  19   1   6      324.45        0.00    856.92 o 
   0   2   6       26.62      550.68    474.31 o 
   1   2   6      179.92      656.17    280.16 o 
   2   2   6      234.55      567.77    235.55 o 
   3   2   6     3747.04     3818.02    245.58 o 
   4   2   6       72.85      242.00    316.88 o 
   5   2   6     8078.18     8196.35    510.12 o 
   6   2   6       22.57      333.49    275.95 o 
   7   2   6     5022.28     4879.10    419.20 o 
   8   2   6      749.78      739.82    229.72 o 
   9   2   6     2226.75     2384.09    421.41 o 
  10   2   6     2484.80     1547.00    637.53 o 
  11   2   6     2620.77     2876.19    539.28 o 
  12   2   6     2228.80     1919.70    608.84 o 
  13   2   6     1002.16     1398.35    658.31 o 
  14   2   6      303.27      928.09    614.99 o 
  15   2   6     2641.32     3079.13    962.78 o 
  16   2   6       95.24        7.28    894.83 o 
  17   2   6     1227.25     1520.77    910.95 o 
  18   2   6      433.45       50.13    977.21 o 
  19   2   6     1375.40     2227.47    820.07 o 
   1   3   6      216.40      233.83    214.26 o 
   2   3   6     4611.22     4566.14    252.39 o 
   3   3   6     1507.96     1319.41    199.16 o 
   4   3   6    11910.15    10442.71    574.03 o 
   5   3   6       20.17      243.99    315.13 o 
   6   3   6     5625.58     5704.56    372.50 o 
   7   3   6       52.20      463.67    253.95 o 
   8   3   6     1804.54     1747.74    287.48 o 
   9   3   6      385.35      320.45    544.59 o 
  10   3   6     1344.49     1893.97    551.74 o 
  11   3   6     3903.19     4000.22    601.70 o 
  12   3   6      111.98      410.62    412.13 o 
  13   3   6     4736.98     5229.95    975.34 o 
  14   3   6      355.75      801.49   1011.55 o 
  15   3   6       77.54      189.43    796.66 o 
  16   3   6        6.13        0.00    793.84 o 
  17   3   6      213.53      495.54    801.91 o 
  18   3   6      833.47      538.06    966.55 o 
  19   3   6      925.33     1260.12   1226.51 o 
   0   4   6      421.52      524.44    274.43 o 
   1   4   6      357.42      456.71    207.68 o 
   2   4   6     1256.47     1382.00    255.88 o 
   3   4   6       15.21       72.67    276.37 o 
   4   4   6      515.80      639.02    307.52 o 
   5   4   6     5212.88     5025.17    365.61 o 
   6   4   6       41.88      123.35    242.36 o 
   7   4   6      252.25      289.24    235.53 o 
   8   4   6      780.67      816.06    249.86 o 
   9   4   6      876.09      828.73    515.52 o 
  10   4   6     3139.61     3650.72    596.23 o 
  11   4   6     1088.18     1035.43    463.02 o 
  12   4   6     3060.57     3217.59    545.24 o 
  13   4   6     1780.65     1953.42    487.02 o 
  14   4   6      974.05     1269.85    862.49 o 
  15   4   6     3211.95     3378.85    958.38 o 
  16   4   6       28.31        0.00    856.70 o 
  17   4   6      528.13      444.21    826.00 o 
  18   4   6      242.97        0.00    895.48 o 
  19   4   6      658.20       63.76   1400.44 o 
   1   5   6        2.35      239.52    303.92 o 
   2   5   6     3775.82     3472.17    379.50 o 
   3   5   6     1211.54     1634.87    338.95 o 
   4   5   6     3658.78     3862.75    389.00 o 
   5   5   6      422.44      206.60    319.04 o 
   6   5   6     4417.70     4610.39    441.04 o 
   7   5   6      520.64      632.36    344.16 o 
   8   5   6      781.26      667.35    346.26 o 
   9   5   6     1158.63     1421.66    486.57 o 
  10   5   6     1128.78     1329.97    508.80 o 
  11   5   6     5779.47     5872.82    661.61 o 
  12   5   6      267.11      550.55    471.27 o 
  13   5   6     5400.30     5519.39    605.17 o 
  14   5   6      425.00      518.00    621.64 o 
  15   5   6       23.48        0.00    802.19 o 
  16   5   6        1.24      601.89    873.71 o 
  17   5   6      728.90     1312.04   1051.38 o 
  18   5   6      496.50     1068.31    895.40 o 
  19   5   6     1220.09      978.76   1307.81 o 
   0   6   6      840.08      867.56    368.57 o 
   1   6   6      475.76      556.55    329.70 o 
   2   6   6      536.41      661.71    327.87 o 
   3   6   6      942.50      993.35    328.26 o 
   4   6   6      246.65      533.72    332.44 o 
   5   6   6     7963.00     7519.10    467.28 o 
   6   6   6      139.42       87.81    427.74 o 
   7   6   6     2708.23     3030.18    408.95 o 
   8   6   6       18.61      262.35    346.06 o 
   9   6   6     4463.24     4976.57    536.77 o 
  10   6   6     1229.13      842.10    489.02 o 
  11   6   6     2926.47     3115.01    540.45 o 
  12   6   6      961.21     1317.43    501.61 o 
  13   6   6      759.00     1290.37    493.22 o 
  14   6   6        2.61      160.26    454.82 o 
  15   6   6     2404.87     2672.17    595.31 o 
  16   6   6        0.33      648.51    666.49 o 
  17   6   6     1242.44     1559.52    713.15 o 
  18   6   6      691.49       43.17    719.25 o 
  19   6   6     1510.92     1117.98   1311.10 o 
   1   7   6     2927.66     3007.71    373.99 o 
   2   7   6     1070.91     1127.33    356.90 o 
   3   7   6     7258.98     7505.05    476.85 o 
   4   7   6     1209.09     1533.71    371.45 o 
   5   7   6      710.82     1394.31    466.53 o 
   6   7   6      433.97      563.71    379.09 o 
   7   7   6     1096.36     1478.26    379.85 o 
   8   7   6        3.29      293.23    348.32 o 
   9   7   6     1227.23     1026.98    332.95 o 
  10   7   6        1.23        0.00    428.60 o 
  11   7   6     8139.39     8085.90    628.24 o 
  12   7   6       29.28      597.17    462.04 o 
  13   7   6     8574.24     8225.14    697.14 o 
  14   7   6      365.43      481.24    479.19 o 
  15   7   6     1005.68     1216.81    553.75 o 
  16   7   6       17.60        3.79    653.41 o 
  17   7   6        1.47      497.84    681.87 o 
  18   7   6       90.15      695.01   1053.30 o 
   0   8   6       79.53      378.53    637.54 o 
   1   8   6        0.47      151.53    406.09 o 
   2   8   6     1509.56     1343.77    389.86 o 
   3   8   6     4082.24     4139.95    421.39 o 
   4   8   6        1.03      282.72    344.18 o 
   5   8   6     8622.63     9114.33    554.35 o 
   6   8   6      216.42      548.35    384.80 o 
   7   8   6     7547.36     6949.02    488.54 o 
   8   8   6      190.48      176.69    352.77 o 
   9   8   6     4705.00     5570.06    457.79 o 
  10   8   6      615.16      665.54    428.58 o 
  11   8   6     3539.80     3107.87    520.21 o 
  12   8   6      500.56      779.71    456.05 o 
  13   8   6      170.98        4.11    488.02 o 
  14   8   6      100.67      438.32    530.15 o 
  15   8   6     1731.99     2095.87    514.13 o 
  16   8   6      253.00      387.74    583.65 o 
  17   8   6     1234.77     1255.50    631.94 o 
  18   8   6      970.12      280.27   1189.23 o 
   1   9   6      262.64      239.24    452.03 o 
   2   9   6     1152.10     1715.81    443.95 o 
   3   9   6     6050.65     6375.17    569.01 o 
   4   9   6     3965.21     3905.83    519.45 o 
   5   9   6      480.90      570.60    384.22 o 
   6   9   6     1272.42      984.19    408.16 o 
   7   9   6      115.14      111.13    352.96 o 
   8   9   6       14.25       23.19    376.29 o 
   9   9   6      241.52      503.62    354.16 o 
  10   9   6      144.53      463.26    486.44 o 
  11   9   6     6387.39     6293.15    716.93 o 
  12   9   6       32.26       73.00    499.45 o 
  13   9   6     8158.48     8587.52    711.52 o 
  14   9   6      254.19      801.96    515.26 o 
  15   9   6      662.52     1003.62    497.24 o 
  16   9   6        4.56      236.11    500.26 o 
  17   9   6       40.79     1112.15   1418.62 o 
   0  10   6       13.24        0.00    676.26 o 
   1  10   6       15.80      216.64    410.55 o 
   2  10   6      363.96      885.60    577.86 o 
   3  10   6      100.73       71.44    529.42 o 
   4  10   6        0.48        2.01    441.59 o 
   5  10   6     5339.78     6003.54    525.05 o 
   6  10   6      117.09      394.68    396.46 o 
   7  10   6     1806.55     1805.13    398.08 o 
   8  10   6      784.06      346.82    385.87 o 
   9  10   6     2603.65     2305.26    419.75 o 
  10  10   6     1510.64     1979.60    486.15 o 
  11  10   6      739.77      639.45    513.38 o 
  12  10   6     1418.49     1443.79    545.85 o 
  13  10   6      546.92      330.52    531.95 o 
  14  10   6      331.49      194.60    541.69 o 
  15  10   6     2640.02     2559.79    493.00 o 
  16  10   6       62.23      506.82    490.30 o 
  17  10   6      896.22      591.79   1197.09 o 
   1  11   6        1.62      362.61    515.41 o 
   2  11   6     1943.13     2265.81    587.27 o 
   3  11   6     1313.39     1008.94    464.13 o 
   4  11   6     3946.65     3892.78    532.21 o 
   5  11   6        5.98       88.39    452.75 o 
   6  11   6     3422.44     4190.14    524.55 o 
   7  11   6      662.18      385.35    400.63 o 
   8  11   6     1401.54     1821.79    421.79 o 
   9  11   6      652.42      718.00    385.92 o 
  10  11   6      749.41      499.96    524.06 o 
  11  11   6     3812.37     4273.94    637.73 o 
  12  11   6      370.82      616.35    511.82 o 
  13  11   6     3277.67     3593.66    541.33 o 
  14  11   6       69.21      191.94    476.16 o 
  15  11   6       29.45      170.84    530.14 o 
  16  11   6        2.09      126.88    643.84 o 
   0  12   6        7.93      767.73    900.01 o 
   1  12   6      498.03      736.02    485.53 o 
   2  12   6      641.09      750.82    475.28 o 
   3  12   6      605.12      565.73    447.40 o 
   4  12   6      313.46      184.64    489.98 o 
   5  12   6     2484.66     2583.85    506.15 o 
   6  12   6        0.86      370.84    482.54 o 
   7  12   6      611.76      455.98    451.61 o 
   8  12   6       89.16      368.32    475.20 o 
   9  12   6      259.53      201.21    446.90 o 
  10  12   6     1558.11     1561.04    548.74 o 
  11  12   6      696.93      404.30    547.75 o 
  12  12   6     1354.44     2153.38    475.04 o 
  13  12   6     1152.54     1458.49    502.63 o 
  14  12   6      601.15      482.28    509.73 o 
  15  12   6     1634.19     1837.68    561.92 o 
  16  12   6       33.40      783.44   1305.62 o 
   1  13   6      555.85      799.88    503.30 o 
   2  13   6     1369.55     1507.80    546.61 o 
   3  13   6     1428.20     1562.50    510.91 o 
   4  13   6     2472.52     2963.59    538.79 o 
   5  13   6        6.35      168.14    495.03 o 
   6  13   6     1098.49      905.24    464.05 o 
   7  13   6      614.85     1019.36    503.83 o 
   8  13   6     1303.27     1053.10    536.65 o 
   9  13   6     1038.90      851.98    435.28 o 
  10  13   6       49.21       65.72    533.61 o 
  11  13   6     3213.10     2892.49    557.01 o 
  12  13   6      439.19        0.00    512.44 o 
  13  13   6     2635.11     3126.49    536.02 o 
  14  13   6       31.17      311.65    515.83 o 
  15  13   6       79.39        0.00   1336.31 o 
   0  14   6       57.42      233.87    705.79 o 
   1  14   6       64.74      845.44    491.29 o 
   2  14   6        5.28      152.17    576.56 o 
   3  14   6      896.70     1514.22    600.98 o 
   4  14   6        3.71       21.24    556.96 o 
   5  14   6     5138.88     4399.14    691.21 o 
   6  14   6       28.82      177.80    446.85 o 
   7  14   6     2228.32     2427.67    476.07 o 
   8  14   6      269.56      134.12    432.55 o 
   9  14   6     2336.46     2827.71    469.43 o 
  10  14   6      550.04      760.03    520.22 o 
  11  14   6     1620.75     2188.52    573.77 o 
  12  14   6      511.91      517.62    581.06 o 
  13  14   6      360.15      887.35    587.07 o 
  14  14   6       40.42      208.96    684.82 o 
   1  15   6      726.38      942.71    500.29 o 
   2  15   6      408.60      824.05    555.78 o 
   3  15   6     3078.86     3412.77    474.77 o 
   4  15   6     1654.95     1794.18    482.99 o 
   5  15   6      946.62      948.54    474.02 o 
   6  15   6      210.48       92.05    492.66 o 
   7  15   6       33.30      145.59    531.44 o 
   8  15   6      186.02      339.38    517.89 o 
   9  15   6      360.03      404.84    521.49 o 
  10  15   6       12.60      379.94    640.76 o 
  11  15   6     4297.55     4425.33    831.77 o 
  12  15   6        5.29      279.11    702.51 o 
  13  15   6     5106.89     5475.13    872.77 o 
   0  16   6       95.82      669.57    705.56 o 
   1  16   6        0.81      181.90    507.84 o 
   2  16   6        0.07      343.94    513.32 o 
   3  16   6     1144.65      765.25    521.91 o 
   4  16   6       87.53      498.10    600.32 o 
   5  16   6     4838.45     4656.18    523.83 o 
   6  16   6        7.95       52.89    459.32 o 
   7  16   6     2696.74     2438.70    572.04 o 
   8  16   6      350.00      958.34    558.40 o 
   9  16   6     3036.20     2961.38    751.31 o 
  10  16   6      436.96      123.18    746.10 o 
  11  16   6     1263.46     1751.40    759.34 o 
  12  16   6      285.77      430.95    666.12 o 
   1  17   6      725.10      784.54    501.39 o 
   2  17   6      409.86      471.24    504.70 o 
   3  17   6     2119.61     2215.99    580.62 o 
   4  17   6      872.75      587.12    532.57 o 
   5  17   6       98.62       20.33    551.06 o 
   6  17   6      898.75     1102.00    564.46 o 
   7  17   6      400.27      433.57    477.22 o 
   8  17   6       62.49      372.39    523.29 o 
   9  17   6      452.27      408.64    616.41 o 
  10  17   6      219.60       31.19    734.70 o 
  11  17   6     2281.19     3541.21   1433.79 o 
   0  18   6      174.65      274.66    780.48 o 
   1  18   6       16.37      337.32    523.82 o 
   2  18   6       14.33      341.54    503.71 o 
   3  18   6      338.97      794.10    600.79 o 
   4  18   6      108.23      401.43    608.77 o 
   5  18   6     1371.08      933.46    609.22 o 
   6  18   6        5.87        0.00    616.76 o 
   7  18   6      572.28      620.18    631.87 o 
   8  18   6       14.33      347.80    937.58 o 
   9  18   6      452.27      316.26    851.78 o 
   1  19   6        0.99      241.99    547.83 o 
   2  19   6      580.67      811.86    544.82 o 
   3  19   6      545.16      242.62    601.52 o 
   4  19   6      963.58      903.93    595.06 o 
   5  19   6       28.60        0.00    862.65 o 
   6  19   6     1169.31     2464.08    991.64 o 
   7  19   6      237.75      127.65    924.32 o 
   1  20   6       26.66        0.00   1284.97 o 
   2  20   6       67.15      263.46   1170.60 o 
   3  20   6       12.85        5.71    875.82 o 
   4  20   6      158.48      885.21   1172.79 o 
   1   0   7     3678.53     3905.77    755.02 o 
   2   0   7      175.29     1092.36    635.08 o 
   3   0   7     4186.39     3864.42   1015.30 o 
   4   0   7        4.93      213.04    796.78 o 
   5   0   7      579.82      538.83    657.93 o 
   6   0   7      510.40     1058.07    738.93 o 
   7   0   7      929.49      885.93    449.43 o 
   8   0   7     2449.47     1933.41    756.10 o 
   9   0   7     2288.06     1467.39    673.71 o 
  10   0   7       29.97        0.00    957.01 o 
  11   0   7     2169.86     3593.46   1299.41 o 
  12   0   7      169.41     1028.82   1301.23 o 
  13   0   7     2863.48     3627.81   1365.00 o 
  14   0   7      728.71      700.50   1188.87 o 
  15   0   7      530.33      609.87   1477.36 o 
  16   0   7     1759.31     3368.03    924.90 o 
  17   0   7      393.68      322.08    934.63 o 
  18   0   7     1293.71      941.12   1240.57 o 
   0   1   7        2.11      231.70    522.04 o 
   1   1   7        6.23      370.76    375.20 o 
   2   1   7      233.11      780.28    402.06 o 
   3   1   7     1123.12     1219.27    264.09 o 
   4   1   7      565.66     1419.03    486.86 o 
   5   1   7     8576.80     8460.91    557.28 o 
   6   1   7     2830.48     3365.13    408.30 o 
   7   1   7     6106.27     6555.46    475.66 o 
   8   1   7       54.71      214.09    385.73 o 
   9   1   7     4571.02     4095.02    489.66 o 
  10   1   7     2423.91     2094.66    677.88 o 
  11   1   7     4367.95     4884.01    900.10 o 
  12   1   7     2106.19     2765.79    936.20 o 
  13   1   7       53.36      553.86    652.42 o 
  14   1   7     1680.06     1381.40    727.00 o 
  15   1   7     1029.15     1476.79    724.10 o 
  16   1   7       43.65        0.00    727.78 o 
  17   1   7      245.47      124.34    981.92 o 
  18   1   7     1098.68      689.44   1003.38 o 
   1   2   7     1107.30     1223.87    288.10 o 
   2   2   7     1855.57     2129.38    250.74 o 
   3   2   7      239.31      248.53    226.61 o 
   4   2   7     1741.15     1611.81    415.90 o 
   5   2   7      597.68      541.11    363.38 o 
   6   2   7     2656.55     2481.56    352.32 o 
   7   2   7     3682.48     3735.97    364.67 o 
   8   2   7     3756.35     3857.58    420.16 o 
   9   2   7      399.40      557.44    457.12 o 
  10   2   7      142.63      341.45    420.50 o 
  11   2   7      770.54     1048.66    567.65 o 
  12   2   7       29.79      276.10    656.80 o 
  13   2   7      839.69      870.89    701.74 o 
  14   2   7      482.19      103.23    766.01 o 
  15   2   7       38.47      214.53    735.69 o 
  16   2   7     2273.57     2574.67    986.10 o 
  17   2   7        0.00        0.00    850.82 o 
  18   2   7     1698.49     2605.57   1433.33 o 
   0   3   7     3347.92     2920.84    347.30 o 
   1   3   7       88.41      162.94    221.77 o 
   2   3   7     1928.64     1921.26    236.49 o 
   3   3   7     1323.98     1156.23    251.42 o 
   4   3   7     1883.86     1911.91    406.47 o 
   5   3   7     3904.91     4275.95    381.27 o 
   6   3   7     2249.04     1889.30    331.35 o 
   7   3   7      971.78     1202.42    288.26 o 
   8   3   7      714.02      291.85    463.19 o 
   9   3   7     1225.84     1341.28    429.94 o 
  10   3   7     3572.94     3621.24    487.40 o 
  11   3   7       80.08      211.13    426.72 o 
  12   3   7     4707.85     4168.16    635.56 o 
  13   3   7      788.33      748.62    795.52 o 
  14   3   7     2932.58     4129.01    946.65 o 
  15   3   7     1194.73     1624.90    901.13 o 
  16   3   7       67.14      196.24    897.33 o 
  17   3   7       66.99      146.11    857.39 o 
  18   3   7      759.80        0.00   1175.71 o 
   1   4   7        9.44       88.10    242.11 o 
   2   4   7     1808.65     1980.10    338.86 o 
   3   4   7        7.06        0.00    420.20 o 
   4   4   7     2155.83     2982.27    482.47 o 
   5   4   7     1298.26     1545.53    320.53 o 
   6   4   7     4574.22     4264.00    367.52 o 
   7   4   7     4740.37     4528.08    426.94 o 
   8   4   7     5226.95     6061.25    572.16 o 
   9   4   7       92.88      549.20    457.71 o 
  10   4   7     1048.25      797.99    507.39 o 
  11   4   7      336.72      518.87    443.95 o 
  12   4   7       31.27        0.00    495.82 o 
  13   4   7      382.76      575.84    676.18 o 
  14   4   7      366.61      820.43    925.32 o 
  15   4   7      265.48      592.32    891.94 o 
  16   4   7     2731.63     3147.90    960.88 o 
  17   4   7      308.50      146.89    932.15 o 
  18   4   7     2269.39     2078.28   1386.74 o 
   0   5   7     1890.00     1697.66    448.05 o 
   1   5   7       23.85       31.14    284.82 o 
   2   5   7       68.89      155.63    367.14 o 
   3   5   7      533.56     1025.01    372.63 o 
   4   5   7     3116.33     3169.96    420.19 o 
   5   5   7     1991.44     2571.89    411.74 o 
   6   5   7     2289.28     2133.56    420.31 o 
   7   5   7     3219.33     3127.26    601.96 o 
   8   5   7        3.19      555.88    547.94 o 
   9   5   7     1195.37      878.89    517.98 o 
  10   5   7     3645.20     4009.87    660.65 o 
  11   5   7      851.47      935.44    600.26 o 
  12   5   7     3567.06     4417.74    568.66 o 
  13   5   7      589.04      155.72    704.99 o 
  14   5   7     2873.99     3020.16    980.95 o 
  15   5   7     1189.58     1974.07    945.94 o 
  16   5   7       52.83      963.70    970.64 o 
  17   5   7      295.29      249.64    946.87 o 
  18   5   7      895.44     1217.01   1502.58 o 
   1   6   7     1878.60     1880.86    395.08 o 
   2   6   7      510.83      815.96    375.51 o 
   3   6   7     3277.49     3115.13    420.91 o 
   4   6   7       49.12      205.76    341.84 o 
   5   6   7     1109.28     1108.59    357.16 o 
   6   6   7     2065.86     1576.63    374.20 o 
   7   6   7     2805.51     2452.36    387.54 o 
   8   6   7     1554.60     1587.01    434.69 o 
   9   6   7     1118.04     1802.22    491.69 o 
  10   6   7     1017.86     1190.31    493.15 o 
  11   6   7     1857.45     2144.25    544.04 o 
  12   6   7        1.43      173.95    512.68 o 
  13   6   7     1701.05     1717.66    498.38 o 
  14   6   7       98.58       46.47    629.08 o 
  15   6   7       10.96        0.00    599.94 o 
  16   6   7     2260.07     3177.06    807.14 o 
  17   6   7       20.40      681.49   1118.89 o 
   0   7   7      304.32     1122.37    644.80 o 
   1   7   7      503.10      352.37    370.45 o 
   2   7   7       30.84       25.92    364.98 o 
   3   7   7     1405.99     1426.54    377.26 o 
   4   7   7      465.78      684.68    353.16 o 
   5   7   7    12177.42    11950.45    597.01 o 
   6   7   7     1687.73     2114.71    487.48 o 
   7   7   7     6068.43     6010.85    490.25 o 
   8   7   7      114.17      371.47    442.94 o 
   9   7   7     5551.60     5400.76    630.18 o 
  10   7   7     1349.27     1646.32    565.66 o 
  11   7   7     2678.65     3035.90    541.28 o 
  12   7   7     1807.89     1724.80    521.26 o 
  13   7   7        1.59        0.00    456.18 o 
  14   7   7      757.90     1224.26    588.65 o 
  15   7   7     1119.80     1215.45    617.50 o 
  16   7   7        3.22        0.00    693.50 o 
  17   7   7      480.71      909.33   1075.96 o 
   1   8   7     5147.78     5369.80    570.90 o 
   2   8   7     1119.76     1652.10    379.31 o 
   3   8   7     2554.79     2556.85    399.19 o 
   4   8   7      355.36      590.46    350.42 o 
   5   8   7       16.28      105.12    455.07 o 
   6   8   7     1665.98     1729.23    413.38 o 
   7   8   7     1700.17     2118.21    391.08 o 
   8   8   7      822.10      914.01    487.87 o 
   9   8   7     1305.40     1381.79    502.69 o 
  10   8   7      132.04      570.64    451.07 o 
  11   8   7     2257.09     2300.46    528.81 o 
  12   8   7       84.70      172.83    521.38 o 
  13   8   7     2631.17     2500.13    545.66 o 
  14   8   7      200.37      367.01    508.66 o 
  15   8   7      738.15     1007.97    577.56 o 
  16   8   7     1938.89     1400.31    674.97 o 
   0   9   7     1174.46      728.09    598.64 o 
   1   9   7      246.23       25.41    482.81 o 
   2   9   7      163.89       60.09    427.92 o 
   3   9   7     2741.18     3010.01    443.07 o 
   4   9   7     1376.09     1485.67    463.91 o 
   5   9   7     8591.46     8830.64    582.12 o 
   6   9   7      729.97      888.44    387.07 o 
   7   9   7     4347.24     4410.76    479.06 o 
   8   9   7       84.70      458.52    501.90 o 
   9   9   7     3153.97     3308.26    551.62 o 
  10   9   7     2650.68     2421.08    550.61 o 
  11   9   7     2300.06     1564.67    515.79 o 
  12   9   7     2279.72     2006.03    559.14 o 
  13   9   7      398.26      461.44    526.48 o 
  14   9   7     1195.96     1082.46    528.68 o 
  15   9   7      833.16      800.41    597.86 o 
  16   9   7        0.09        0.00    962.46 o 
   1  10   7      392.40       12.20    462.45 o 
   2  10   7     1021.21     1119.15    449.65 o 
   3  10   7      149.80      549.17    543.20 o 
   4  10   7      775.90      984.92    430.23 o 
   5  10   7      261.24       58.53    406.46 o 
   6  10   7     2574.99     2747.65    468.59 o 
   7  10   7     1354.30     2074.43    447.11 o 
   8  10   7     3495.64     3836.74    554.44 o 
   9  10   7      533.64      855.48    497.50 o 
  10  10   7      374.09      245.42    504.79 o 
  11  10   7      610.82      237.54    526.91 o 
  12  10   7       22.27      119.65    598.63 o 
  13  10   7      664.56      847.89    572.34 o 
  14  10   7      583.81      482.23    560.02 o 
  15  10   7       46.46      402.54    746.98 o 
  16  10   7     1853.26      270.04   1320.60 o 
   0  11   7      926.80     1253.14    690.23 o 
   1  11   7      172.12        0.00    469.15 o 
   2  11   7     1013.08     1216.63    503.35 o 
   3  11   7      157.81        0.00    539.75 o 
   4  11   7     1373.04     1965.66    501.66 o 
   5  11   7     1202.41     1444.62    522.68 o 
   6  11   7     1460.68     1635.56    413.33 o 
   7  11   7      506.90      766.31    435.60 o 
   8  11   7       90.83      335.38    540.88 o 
   9  11   7      328.14      472.61    550.11 o 
  10  11   7     2315.57     2425.10    561.92 o 
  11  11   7      379.47     1354.49    572.56 o 
  12  11   7     2829.95     3237.28    637.04 o 
  13  11   7      356.13      129.59    547.66 o 
  14  11   7     1980.40     2155.97    610.12 o 
  15  11   7      752.17      938.31    923.20 o 
   1  12   7       12.23       49.54    533.54 o 
   2  12   7      603.79      647.42    494.00 o 
   3  12   7       87.58      178.89    447.98 o 
   4  12   7      840.99      703.75    519.69 o 
   5  12   7     1298.48     1566.58    503.33 o 
   6  12   7     1506.97     1460.49    493.29 o 
   7  12   7     2362.36     1673.12    519.95 o 
   8  12   7     2886.15     3253.24    595.73 o 
   9  12   7       77.68      389.53    578.98 o 
  10  12   7      479.13      584.22    602.97 o 
  11  12   7      212.21       96.82    598.82 o 
  12  12   7      197.46      416.90    584.09 o 
  13  12   7       62.04      268.78    645.99 o 
  14  12   7      181.88     1001.43    889.88 o 
   0  13   7      390.72      738.32   1044.17 o 
   1  13   7       27.90      495.05    588.98 o 
   2  13   7      808.72      682.23    507.74 o 
   3  13   7       97.96      380.14    510.19 o 
   4  13   7      209.97      893.86    512.54 o 
   5  13   7     1383.50     2236.26    508.57 o 
   6  13   7     1409.25     1752.38    560.46 o 
   7  13   7      670.82      614.83    525.44 o 
   8  13   7      256.58      224.19    610.84 o 
   9  13   7      935.35     1080.56    672.40 o 
  10  13   7      993.51      749.70    675.00 o 
  11  13   7      236.22      795.15    625.25 o 
  12  13   7     1422.52     1992.06    570.02 o 
  13  13   7       42.28        0.00    603.29 o 
   1  14   7      443.83      727.20    663.22 o 
   2  14   7      212.96      458.74    673.84 o 
   3  14   7     1057.06     1328.77    577.76 o 
   4  14   7      561.66      940.06    536.08 o 
   5  14   7      165.40      420.36    527.10 o 
   6  14   7      630.07     1052.84    556.68 o 
   7  14   7     1001.98      904.52    537.17 o 
   8  14   7     1212.02     1309.27    648.34 o 
   9  14   7      280.61      794.02    718.17 o 
  10  14   7       85.16      271.85    542.73 o 
  11  14   7      599.00     1304.91    568.02 o 
  12  14   7        0.05        0.00    709.25 o 
  13  14   7     1357.08     1920.51    944.71 o 
   0  15   7      211.43      354.20    627.07 o 
   1  15   7        0.11      375.49    482.97 o 
   2  15   7       34.75      269.16    522.76 o 
   3  15   7     1583.63     1455.49    758.41 o 
   4  15   7      311.72      622.53    605.89 o 
   5  15   7     4247.19     4984.34    803.67 o 
   6  15   7      527.18      986.13    534.90 o 
   7  15   7     3329.40     4189.46    620.32 o 
   8  15   7       59.30      251.40    548.80 o 
   9  15   7     2111.64     2284.67    642.07 o 
  10  15   7     1276.36      644.22    612.87 o 
  11  15   7     1089.82      785.31    746.20 o 
   1  16   7     1421.36     1975.53    616.93 o 
   2  16   7      219.48        0.00    574.50 o 
   3  16   7     1154.43     1868.71    569.11 o 
   4  16   7      197.55      406.52    569.72 o 
   5  16   7       18.14      101.62    723.34 o 
   6  16   7      592.53      970.37    646.58 o 
   7  16   7      567.79      518.46    590.44 o 
   8  16   7      817.84      345.89    719.27 o 
   9  16   7      515.35      167.69    707.25 o 
  10  16   7       31.41      782.25    979.47 o 
   0  17   7      196.52       96.01    789.81 o 
   1  17   7        0.41      549.71    590.05 o 
   2  17   7      256.58      408.21    613.87 o 
   3  17   7      700.08     1041.03    590.84 o 
   4  17   7      257.19      971.53    609.93 o 
   5  17   7     2749.28     3149.10    632.59 o 
   6  17   7      307.54     1047.07    599.67 o 
   7  17   7     1280.60      876.09    696.09 o 
   8  17   7       55.48        0.00   1480.47 o 
   9  17   7      705.80      822.81    941.64 o 
   1  18   7      229.00      180.88    568.98 o 
   2  18   7      367.54      345.51    580.97 o 
   3  18   7      103.49      543.81    562.66 o 
   4  18   7      223.11      233.72    758.87 o 
   5  18   7      206.70      430.91    958.19 o 
   6  18   7      797.71     1353.38    908.63 o 
   7  18   7      873.63     2089.79   1266.15 o 
   1  19   7       46.20        0.00   1183.39 o 
   2  19   7      229.83        0.00   1209.70 o 
   3  19   7       47.10        0.00   1198.55 o 
   0   0   8     4834.78     5683.26   1055.13 o 
   1   0   8      107.35      302.12    681.84 o 
   2   0   8     4507.71     3744.62    800.15 o 
   3   0   8     2795.95     2828.00    696.67 o 
   4   0   8      286.41     1111.21    537.83 o 
   5   0   8     5682.00     6072.11    646.35 o 
   6   0   8      682.30      566.22    398.19 o 
   7   0   8     2968.84     2377.73    563.64 o 
   8   0   8     1605.92     1114.70    527.17 o 
   9   0   8     3097.69     2956.44    771.73 o 
  10   0   8      519.17      762.07   1181.74 o 
  11   0   8     1363.91      752.02   1223.22 o 
  12   0   8      906.66      219.06   1028.45 o 
  13   0   8        6.68      632.71   1445.57 o 
  14   0   8      872.13      818.89   1317.13 o 
  15   0   8      149.23      427.87    928.14 o 
  16   0   8      154.57       91.75    973.10 o 
   1   1   8     5053.63     5446.47    602.04 o 
   2   1   8      448.22      722.86    451.69 o 
   3   1   8     3459.74     3591.04    396.10 o 
   4   1   8     1483.36     2193.34    361.45 o 
   5   1   8      639.18      893.75    342.58 o 
   6   1   8      701.26      925.81    316.09 o 
   7   1   8     3650.72     3847.54    480.80 o 
   8   1   8     1198.54     1255.78    467.94 o 
   9   1   8       47.40      722.14    513.04 o 
  10   1   8        7.50      402.79    643.24 o 
  11   1   8      297.85      454.02    875.11 o 
  12   1   8      482.89      818.21    601.07 o 
  13   1   8      207.26      763.81    692.15 o 
  14   1   8     1298.73     2174.00    715.22 o 
  15   1   8       47.60      865.44    821.25 o 
  16   1   8     1554.18     1922.72    795.98 o 
   0   2   8    10282.41     9756.67    715.48 o 
   1   2   8       14.58      230.09    276.91 o 
   2   2   8     6287.11     6213.93    522.20 o 
   3   2   8     1598.90     1617.39    406.33 o 
   4   2   8     1269.28     1630.78    354.17 o 
   5   2   8     4409.39     4267.06    389.24 o 
   6   2   8        9.87       88.78    459.24 o 
   7   2   8      903.37      923.79    485.31 o 
   8   2   8      588.27      654.40    451.88 o 
   9   2   8      376.97      694.31    436.83 o 
  10   2   8     2216.50     2116.98    606.28 o 
  11   2   8      105.22      339.85    582.52 o 
  12   2   8      756.39      865.05    635.67 o 
  13   2   8      685.78     1160.07    696.65 o 
  14   2   8     1335.28     1532.63    723.20 o 
  15   2   8      392.90      881.84    818.82 o 
  16   2   8      501.91      101.02   1136.89 o 
   1   3   8      360.62      644.58    291.45 o 
   2   3   8     2588.35     2517.69    425.56 o 
   3   3   8      414.15      856.68    377.74 o 
   4   3   8     2788.07     2669.16    375.10 o 
   5   3   8     3646.70     3627.80    441.15 o 
   6   3   8     3925.81     4065.95    555.38 o 
   7   3   8     2294.90     2024.37    507.33 o 
   8   3   8     1831.00     1968.38    487.81 o 
   9   3   8       90.44      288.03    445.47 o 
  10   3   8       21.61      228.11    466.40 o 
  11   3   8      146.94      409.92    582.11 o 
  12   3   8      277.40      276.92    546.16 o 
  13   3   8      118.35      451.14    850.44 o 
  14   3   8     1564.15     1458.59    978.45 o 
  15   3   8      755.03     1379.29   1002.68 o 
  16   3   8     2171.04     2666.01   1035.18 o 
   0   4   8    11392.41    10288.32    608.34 o 
   1   4   8       31.36      151.49    306.26 o 
   2   4   8     7360.13     8251.79    492.83 o 
   3   4   8       31.22      111.70    335.43 o 
   4   4   8     1887.66     1835.12    399.81 o 
   5   4   8     1988.22     1629.14    376.32 o 
   6   4   8       30.54      273.83    468.61 o 
   7   4   8      109.66      275.51    438.65 o 
   8   4   8      771.07     1442.72    501.00 o 
   9   4   8      124.42      316.96    529.52 o 
  10   4   8     2503.13     3230.21    549.45 o 
  11   4   8       14.71      729.63    722.83 o 
  12   4   8     2341.38     2897.64    730.47 o 
  13   4   8     1200.12     1382.96    763.41 o 
  14   4   8     1118.50      218.48   1017.17 o 
  15   4   8      382.19     1016.94   1076.12 o 
  16   4   8     1189.41      852.47   1027.63 o 
   1   5   8      387.63      680.15    379.04 o 
   2   5   8      942.26     1337.32    400.61 o 
   3   5   8       31.02      193.57    367.58 o 
   4   5   8     1744.74     1556.13    384.90 o 
   5   5   8     2165.77     2120.14    400.05 o 
   6   5   8     2887.09     3360.41    543.26 o 
   7   5   8     2599.85     2561.51    640.30 o 
   8   5   8     1731.74     1521.32    563.50 o 
   9   5   8        4.26      672.24    608.10 o 
  10   5   8      171.16      351.40    578.12 o 
  11   5   8       66.01      835.63    556.11 o 
  12   5   8      550.87     1093.28    662.40 o 
  13   5   8      531.07      523.44    703.13 o 
  14   5   8     1018.71      819.01    822.01 o 
  15   5   8      210.99        5.06   1003.05 o 
  16   5   8     2979.27     2586.21   1385.46 o 
   0   6   8    10921.94    12236.08   1049.79 o 
   1   6   8      376.61      488.28    380.62 o 
   2   6   8     3626.06     4034.90    458.22 o 
   3   6   8      514.09      701.11    377.82 o 
   4   6   8     1475.63     2551.93    433.97 o 
   5   6   8     2157.30     2496.22    410.45 o 
   6   6   8       11.77      515.16    462.60 o 
   7   6   8      184.79        0.00    474.22 o 
   8   6   8      939.76      812.33    496.19 o 
   9   6   8      325.43      740.67    520.76 o 
  10   6   8     1502.28     1808.21    561.06 o 
  11   6   8      683.04      622.28    555.74 o 
  12   6   8     1244.72     1246.03    609.80 o 
  13   6   8      167.14      443.19    626.34 o 
  14   6   8      754.36      669.61    682.95 o 
  15   6   8       80.74      773.28    645.15 o 
   1   7   8     3182.84     3248.64    435.57 o 
   2   7   8     1197.10     1457.40    404.28 o 
   3   7   8     1820.96     2333.65    426.95 o 
   4   7   8     1152.88     1278.28    389.71 o 
   5   7   8      375.82      640.45    375.95 o 
   6   7   8     1739.17     1262.59    505.11 o 
   7   7   8     2047.30     2452.25    536.01 o 
   8   7   8      312.84      401.26    523.58 o 
   9   7   8       50.48      182.52    530.98 o 
  10   7   8       31.74        4.31    565.66 o 
  11   7   8       91.72      824.96    546.34 o 
  12   7   8     1003.59     1135.06    534.65 o 
  13   7   8      140.76      883.54    651.79 o 
  14   7   8      657.86      850.80    638.21 o 
  15   7   8       32.17      469.06    749.94 o 
   0   8   8     7920.45     7422.92    921.84 o 
   1   8   8        1.09      501.95    487.40 o 
   2   8   8     3302.35     3624.05    469.38 o 
   3   8   8     2298.59     2572.40    434.73 o 
   4   8   8     1042.52     1375.71    413.33 o 
   5   8   8     4701.81     5003.71    490.17 o 
   6   8   8       70.72       57.90    469.51 o 
   7   8   8     2183.68     2437.46    562.69 o 
   8   8   8      433.10      894.96    526.80 o 
   9   8   8     1613.51     1929.32    583.56 o 
  10   8   8     1534.64     1850.09    565.76 o 
  11   8   8      566.62      581.32    548.72 o 
  12   8   8      477.51      773.90    526.11 o 
  13   8   8      122.23      535.90    740.94 o 
  14   8   8      707.57     1364.45    653.30 o 
  15   8   8      194.95        0.00   1324.62 o 
   1   9   8     1924.07     2315.20    536.05 o 
   2   9   8     1271.00      984.13    479.70 o 
   3   9   8     2080.27     2309.69    491.10 o 
   4   9   8     1027.41     1287.95    425.22 o 
   5   9   8      740.75      964.98    493.05 o 
   6   9   8     2019.99     2189.11    447.96 o 
   7   9   8     2170.14     2088.07    564.66 o 
   8   9   8      826.51     1277.93    534.61 o 
   9   9   8       19.99       94.19    560.78 o 
  10   9   8        1.22        0.00    562.54 o 
  11   9   8      112.45        0.00    591.90 o 
  12   9   8      560.60      113.95    530.85 o 
  13   9   8      136.16      927.76    595.81 o 
  14   9   8     1044.44     1104.60   1013.77 o 
  15   9   8        3.20        0.00   1523.22 o 
   0  10   8     5296.14     4807.72    822.29 o 
   1  10   8      102.06      294.98    489.28 o 
   2  10   8     4106.93     4187.34    593.02 o 
   3  10   8      440.79      470.12    507.13 o 
   4  10   8      897.57     1270.04    577.45 o 
   5  10   8     2158.95     2665.19    481.54 o 
   6  10   8      193.28      133.30    446.07 o 
   7  10   8      168.72      172.94    515.10 o 
   8  10   8      626.03     1073.04    578.95 o 
   9  10   8       90.59      209.73    552.40 o 
  10  10   8     1201.31     1323.00    592.82 o 
  11  10   8        5.04      427.27    622.82 o 
  12  10   8     1536.05     1629.83    582.72 o 
  13  10   8      387.38      239.93    598.81 o 
  14  10   8      886.35      414.88   1008.39 o 
   1  11   8       66.30       95.78    500.95 o 
   2  11   8      470.69       59.09    485.29 o 
   3  11   8      123.16        0.00    648.95 o 
   4  11   8     1760.40     1965.16    541.79 o 
   5  11   8     1993.19     2279.04    549.93 o 
   6  11   8     1195.33     1315.45    531.49 o 
   7  11   8     1691.07     2100.06    613.86 o 
   8  11   8     1576.76     1764.72    569.73 o 
   9  11   8        1.66      418.84    615.93 o 
  10  11   8       42.85       68.68    636.01 o 
  11  11   8       99.66      199.26    618.34 o 
  12  11   8      149.21        0.00    601.57 o 
  13  11   8      119.73      261.64    772.59 o 
   0  12   8     7167.13     6381.82    953.62 o 
   1  12   8      227.55      293.30    688.83 o 
   2  12   8     3071.66     3268.27    664.49 o 
   3  12   8       37.44      126.53    511.50 o 
   4  12   8      712.91      706.35    548.63 o 
   5  12   8      331.63      833.31    536.28 o 
   6  12   8       22.96      400.15    493.72 o 
   7  12   8       24.67       70.36    696.34 o 
   8  12   8      564.81      734.43    657.73 o 
   9  12   8       44.21      336.81    625.21 o 
  10  12   8     1197.16     1772.13    640.75 o 
  11  12   8       18.58        0.00    647.21 o 
  12  12   8      630.40      283.91    670.51 o 
   1  13   8      480.72        0.00    661.49 o 
   2  13   8      574.11      473.55    532.13 o 
   3  13   8      104.50      286.68    568.79 o 
   4  13   8     1195.77     1150.42    548.26 o 
   5  13   8      631.73       20.10    587.97 o 
   6  13   8      862.08     1260.03    542.40 o 
   7  13   8     1035.27     1569.49    661.58 o 
   8  13   8      756.78     1030.19    723.77 o 
   9  13   8       58.56      326.22    714.37 o 
  10  13   8        4.23      387.83    708.40 o 
  11  13   8        1.45      321.98    781.51 o 
   0  14   8     2044.10      979.12   1060.79 o 
   1  14   8       59.22      117.39    650.38 o 
   2  14   8     3178.20     3460.10    730.24 o 
   3  14   8     1004.49     1133.66    548.30 o 
   4  14   8      153.85      199.12    566.87 o 
   5  14   8     2667.57     2879.15    635.56 o 
   6  14   8       51.99       30.32    588.94 o 
   7  14   8      657.35      809.33    707.07 o 
   8  14   8      402.78      568.59    771.86 o 
   9  14   8      331.87      379.71    756.66 o 
  10  14   8      833.30     1029.04   1009.30 o 
   1  15   8     2403.28     2676.12    667.45 o 
   2  15   8      525.09      659.46    679.65 o 
   3  15   8     1180.24      897.36    726.68 o 
   4  15   8      439.04     1369.62    702.06 o 
   5  15   8       63.15      607.04    729.63 o 
   6  15   8      737.40      963.17    608.80 o 
   7  15   8      906.22     1336.20    723.10 o 
   8  15   8      638.17     1291.87    926.32 o 
   9  15   8      133.23      869.23    975.27 o 
   0  16   8     2371.69     3049.22    818.75 o 
   1  16   8       60.99      372.11    590.15 o 
   2  16   8     1528.48     2298.51    644.35 o 
   3  16   8     1091.76     1136.30    611.54 o 
   4  16   8      462.16      406.13    763.57 o 
   5  16   8     3007.95     3079.19    741.61 o 
   6  16   8        0.47        0.00    916.12 o 
   1  17   8      563.22      976.06   1175.81 o 
   2  17   8      452.21      754.42    821.71 o 
   3  17   8      672.56     1196.73   1216.82 o 
   4  17   8      783.01        0.00   1346.18 o 
   5  17   8      250.01      830.03   1097.33 o 
   1   0   9     1266.86      991.80    668.98 o 
   2   0   9     1185.33     2779.25    592.15 o 
   3   0   9     1868.39     2055.65    594.44 o 
   4   0   9     2259.02     2177.86    557.88 o 
   5   0   9      408.73      256.53    532.53 o 
   6   0   9     2066.35     2588.58    607.74 o 
   7   0   9       88.80      465.49    551.18 o 
   8   0   9     2629.97     2020.50    804.29 o 
   9   0   9        0.78      366.48    847.15 o 
  10   0   9       72.88       41.47   1090.76 o 
  11   0   9       19.56        0.00   1335.76 o 
  12   0   9      370.34     1031.92   1147.39 o 
  13   0   9     1186.40     1963.54   1509.15 o 
  14   0   9     1676.16     1653.10    924.45 o 
  15   0   9       76.39      908.41   1678.16 o 
   0   1   9    13361.56    12730.45   1196.36 o 
   1   1   9      283.40      922.03    435.62 o 
   2   1   9     8134.87     8087.52    515.04 o 
   3   1   9       60.80      115.36    388.60 o 
   4   1   9      357.48      705.35    335.09 o 
   5   1   9      487.64      448.99    387.90 o 
   6   1   9      595.92      731.31    402.03 o 
   7   1   9       33.66      378.24    441.63 o 
   8   1   9     1743.94     1889.72    689.62 o 
   9   1   9      294.37     1042.19    663.00 o 
  10   1   9     2474.88     2914.31    704.39 o 
  11   1   9      465.35      764.81    785.78 o 
  12   1   9      690.77      932.80    879.09 o 
  13   1   9      137.78      656.38    775.95 o 
  14   1   9      509.52     1004.54    858.59 o 
  15   1   9      676.52      517.12    952.20 o 
   1   2   9        1.33      275.49    407.80 o 
   2   2   9     1257.18     1731.75    385.25 o 
   3   2   9      653.37      923.69    349.62 o 
   4   2   9     3008.13     3441.34    393.45 o 
   5   2   9      112.81      686.82    382.70 o 
   6   2   9     2063.91     2497.38    424.13 o 
   7   2   9        0.68      331.81    453.28 o 
   8   2   9     1947.40     1943.81    488.74 o 
   9   2   9      236.86      559.56    555.47 o 
  10   2   9        0.62        0.00    590.56 o 
  11   2   9       80.19      334.82    647.64 o 
  12   2   9      690.19      641.85    747.39 o 
  13   2   9      100.20      567.53    708.20 o 
  14   2   9     1211.27      884.79    773.74 o 
   0   3   9    11395.65    11497.24    822.60 o 
   1   3   9      366.55      662.66    390.51 o 
   2   3   9     7150.96     6455.22    514.78 o 
   3   3   9      398.79      568.10    347.29 o 
   4   3   9      183.11      655.74    379.55 o 
   5   3   9      156.00      421.00    428.66 o 
   6   3   9       45.62      767.68    502.21 o 
   7   3   9      107.05      814.81    526.19 o 
   8   3   9     2146.05     2146.45    509.80 o 
   9   3   9      398.71      402.72    607.01 o 
  10   3   9     1295.07     1164.35    642.17 o 
  11   3   9       42.49      290.18    627.78 o 
  12   3   9      699.50      759.30    604.58 o 
  13   3   9     1097.77      819.00    943.91 o 
  14   3   9      975.62      527.98   1074.02 o 
   1   4   9      520.23      427.86    442.07 o 
   2   4   9     1078.13     1253.89    438.63 o 
   3   4   9       38.04      421.00    362.63 o 
   4   4   9     1870.72     1971.95    347.74 o 
   5   4   9       19.90        0.00    470.21 o 
   6   4   9     2346.57     2009.45    511.58 o 
   7   4   9       57.34      128.27    495.31 o 
   8   4   9     1194.13     1431.56    520.15 o 
   9   4   9      518.89      796.23    569.81 o 
  10   4   9      219.90        0.00    765.30 o 
  11   4   9       81.73      623.12    769.83 o 
  12   4   9     1205.31      980.08    785.47 o 
  13   4   9        0.58      190.83    827.96 o 
  14   4   9      722.10     1748.13   1650.75 o 
   0   5   9    12026.30    12561.16   1119.71 o 
   1   5   9      354.73     1050.09    483.57 o 
   2   5   9     4518.45     5251.76    621.16 o 
   3   5   9      474.18      351.88    475.01 o 
   4   5   9      740.74      780.72    416.92 o 
   5   5   9      120.99      466.57    527.82 o 
   6   5   9      596.76      305.22    534.86 o 
   7   5   9      551.93      451.55    513.96 o 
   8   5   9     1099.16     1754.13    530.21 o 
   9   5   9       62.49       36.26    532.32 o 
  10   5   9     2075.79     2997.81    814.65 o 
  11   5   9       48.40      818.00    731.46 o 
  12   5   9      386.47      287.03    820.96 o 
  13   5   9      344.77        0.00    736.06 o 
  14   5   9      832.22      530.14   1109.50 o 
   1   6   9      113.88      261.92    512.71 o 
   2   6   9     1066.26     1357.17    481.52 o 
   3   6   9      692.30      801.32    490.84 o 
   4   6   9      922.12     1145.09    428.62 o 
   5   6   9      174.86      253.52    527.92 o 
   6   6   9     1767.63     2054.48    541.72 o 
   7   6   9        2.55      311.66    568.40 o 
   8   6   9      897.41     1144.74    575.74 o 
   9   6   9      129.83      468.02    556.09 o 
  10   6   9       12.97      464.92    590.08 o 
  11   6   9        0.15      283.79    613.41 o 
  12   6   9      779.10     1192.68    670.88 o 
  13   6   9      492.78      874.91    679.56 o 
  14   6   9      730.48        0.00   1263.60 o 
   0   7   9    10423.13    10940.32   1094.12 o 
   1   7   9       89.08      600.57    535.11 o 
   2   7   9     3812.89     4144.56    587.24 o 
   3   7   9       40.46      136.11    508.28 o 
   4   7   9      313.05      587.07    428.59 o 
   5   7   9      555.17      444.76    540.00 o 
   6   7   9      663.20      670.30    533.82 o 
   7   7   9      261.52       73.92    569.92 o 
   8   7   9     1201.16     1084.78    555.00 o 
   9   7   9      506.15      312.73    585.77 o 
  10   7   9     1153.04     1009.85    632.36 o 
  11   7   9      601.23      844.33    705.48 o 
  12   7   9      458.88      612.25    643.23 o 
  13   7   9      182.66      322.70    880.75 o 
  14   7   9      111.62     1007.62   1481.02 o 
   1   8   9      933.82     1504.59    555.71 o 
   2   8   9      746.99      592.99    497.09 o 
   3   8   9     2223.78     1880.83    531.01 o 
   4   8   9     1235.56     1487.22    618.91 o 
   5   8   9      417.43      638.62    547.03 o 
   6   8   9     1290.50     1068.55    508.76 o 
   7   8   9       42.17        0.00    526.02 o 
   8   8   9      706.34      386.31    582.48 o 
   9   8   9        5.61      305.76    586.93 o 
  10   8   9        0.79      689.73    586.78 o 
  11   8   9      533.70      489.51    596.46 o 
  12   8   9      680.94     1702.37    724.18 o 
  13   8   9      716.64     1912.57   1436.44 o 
   0   9   9     8511.31     9853.16   1065.75 o 
   1   9   9       53.19      258.89    511.22 o 
   2   9   9     2918.75     3546.22    609.22 o 
   3   9   9        7.85      405.05    512.44 o 
   4   9   9      353.32      928.27    694.87 o 
   5   9   9      659.94      832.50    535.60 o 
   6   9   9      129.07        0.00    537.50 o 
   7   9   9      245.00     1326.44    590.83 o 
   8   9   9      796.25      891.56    618.69 o 
   9   9   9       43.07      342.73    573.38 o 
  10   9   9     1187.45     1178.64    631.03 o 
  11   9   9      197.03      486.91    654.04 o 
  12   9   9      467.50     1383.18    920.11 o 
   1  10   9       19.91      129.64    558.78 o 
   2  10   9      782.96      624.38    533.66 o 
   3  10   9      224.69      459.56    550.74 o 
   4  10   9     1358.52     1052.81    660.21 o 
   5  10   9        9.28        0.00    562.72 o 
   6  10   9     1904.40     1811.78    600.21 o 
   7  10   9        2.03      225.55    548.52 o 
   8  10   9      935.84     1132.80    584.87 o 
   9  10   9       89.39      430.59    603.74 o 
  10  10   9       61.46      226.22    632.84 o 
  11  10   9        0.78        0.00    763.21 o 
  12  10   9      605.26      663.78    804.71 o 
   0  11   9     6949.87     6506.19    986.44 o 
   1  11   9      572.59      729.48    555.99 o 
   2  11   9     5556.53     5229.33    641.16 o 
   3  11   9      326.23      281.77    637.04 o 
   4  11   9      191.75       81.82    661.34 o 
   5  11   9      147.36      306.32    512.37 o 
   6  11   9      115.85      137.70    682.21 o 
   7  11   9      599.86      836.62    574.50 o 
   8  11   9     1361.32      981.06    617.96 o 
   9  11   9      209.94      917.73    571.96 o 
  10  11   9     1632.61     1838.48    757.68 o 
  11  11   9       20.05      595.80   1300.69 o 
   1  12   9      334.76      730.23    588.50 o 
   2  12   9     1146.70     1351.72    709.26 o 
   3  12   9        3.56      194.59    651.42 o 
   4  12   9     1598.62     2975.78    686.82 o 
   5  12   9        8.14      273.54    678.09 o 
   6  12   9     1574.22     2145.78    701.61 o 
   7  12   9        4.88      250.64    671.22 o 
   8  12   9     1446.55     1446.24    743.73 o 
   9  12   9      284.23      296.68    755.11 o 
  10  12   9        3.61        5.91    947.63 o 
   0  13   9     6105.16     7773.42   1562.87 o 
   1  13   9      144.45       42.07    784.77 o 
   2  13   9     4091.16     4480.81    682.79 o 
   3  13   9      415.55      361.00    611.12 o 
   4  13   9      225.37      141.61    583.23 o 
   5  13   9       33.31        0.00    717.71 o 
   6  13   9      221.33        0.00    727.90 o 
   7  13   9      149.52      512.95    756.27 o 
   8  13   9     1198.18     2068.42   1289.91 o 
   9  13   9        1.61        0.00   1402.09 o 
   1  14   9       62.81        0.00    739.00 o 
   2  14   9      495.29     1603.92    684.18 o 
   3  14   9      854.47     1062.95    619.27 o 
   4  14   9     1259.87     1298.85    659.10 o 
   5  14   9       17.84        0.00    725.03 o 
   6  14   9      720.66     1846.98   1383.27 o 
   0  15   9     4140.68     5090.92   1480.47 o 
   1  15   9        0.48        0.00   1242.04 o 
   2  15   9     1641.19     2990.72   1320.97 o 
   3  15   9       73.67        0.00   1308.18 o 
   4  15   9      184.75      504.63   1152.69 o 
   1  16   9      305.03        0.00   1279.31 o 
   0   0  10     2914.11     2197.41   1138.81 o 
   1   0  10       74.21        0.00    705.05 o 
   2   0  10     2132.63     1502.68    736.93 o 
   3   0  10       28.12       45.26    597.25 o 
   4   0  10       11.71        0.00    601.48 o 
   5   0  10       13.75      389.58    606.68 o 
   6   0  10      232.20      294.68    759.17 o 
   7   0  10       44.57        0.00    850.93 o 
   8   0  10     1885.19     1970.21    870.59 o 
   9   0  10       51.34        0.00   1123.83 o 
  10   0  10     2526.41      993.01   1365.91 o 
  11   0  10      240.89     1320.42   1299.04 o 
  12   0  10      819.83     1534.55   1436.44 o 
  13   0  10        5.13      102.50   1577.85 o 
   1   1  10       34.23      247.46    444.01 o 
   2   1  10      596.03      693.48    417.18 o 
   3   1  10     1075.30      763.98    400.66 o 
   4   1  10       95.08      273.85    454.85 o 
   5   1  10      559.75     1430.17    432.17 o 
   6   1  10     1772.31     1532.09    522.67 o 
   7   1  10      390.65      923.30    556.19 o 
   8   1  10     4723.17     4185.99    713.65 o 
   9   1  10      447.18      279.70    585.98 o 
  10   1  10      401.24      358.53    821.70 o 
  11   1  10      205.15      439.73    742.86 o 
  12   1  10        5.58       37.10    991.99 o 
  13   1  10      510.95      528.38   1021.42 o 
   0   2  10     3411.82     2956.10    663.43 o 
   1   2  10      369.35      622.24    420.12 o 
   2   2  10      503.84      495.33    423.51 o 
   3   2  10      558.83      273.73    439.67 o 
   4   2  10       62.36       59.69    471.40 o 
   5   2  10      180.83      362.11    446.33 o 
   6   2  10      226.20      112.92    455.91 o 
   7   2  10     1275.63     1338.11    614.22 o 
   8   2  10      938.91     1132.04    663.45 o 
   9   2  10      193.00      669.07    605.41 o 
  10   2  10     2233.80     2727.86    668.50 o 
  11   2  10       16.49        0.00    670.65 o 
  12   2  10      918.88      573.45    946.23 o 
  13   2  10      126.24      127.91   1032.54 o 
   1   3  10     1471.44     1848.52    432.19 o 
   2   3  10      382.86      455.14    450.26 o 
   3   3  10       13.61      340.74    470.18 o 
   4   3  10      153.77      873.07    617.61 o 
   5   3  10      271.80      194.28    629.16 o 
   6   3  10     1497.54     1756.30    659.55 o 
   7   3  10      374.60      695.80    495.35 o 
   8   3  10     4799.12     4753.82    708.40 o 
   9   3  10      566.66      782.96    610.60 o 
  10   3  10      350.16      381.53    609.87 o 
  11   3  10       45.71        0.00    677.69 o 
  12   3  10       12.92        0.00   1637.96 o 
   0   4  10     4434.95     4354.55    892.98 o 
   1   4  10      620.96      755.27    579.01 o 
   2   4  10      434.98      478.76    517.06 o 
   3   4  10      863.48      834.31    554.40 o 
   4   4  10      164.97      174.34    695.57 o 
   5   4  10      829.72     1571.42    671.56 o 
   6   4  10       90.86      275.11    629.36 o 
   7   4  10     2717.58     1986.29    645.20 o 
   8   4  10      870.80      976.19    588.83 o 
   9   4  10     1433.12     1701.73    753.27 o 
  10   4  10     2515.24     1811.73    793.18 o 
  11   4  10      139.46     1174.33    848.41 o 
  12   4  10     1349.86     2316.71   1729.68 o 
   1   5  10      762.94      853.77    508.82 o 
   2   5  10      874.33      961.04    543.28 o 
   3   5  10       31.67      161.87    682.94 o 
   4   5  10      194.92      549.43    642.16 o 
   5   5  10       64.38       70.68    708.19 o 
   6   5  10     2756.45     1866.03    682.04 o 
   7   5  10      188.19      684.25    563.17 o 
   8   5  10     4207.17     3869.03    654.93 o 
   9   5  10      580.96      438.49    635.43 o 
  10   5  10      366.79      855.19    685.54 o 
  11   5  10        2.42        0.00    833.95 o 
  12   5  10       23.01      652.90   1079.20 o 
   0   6  10     5368.11     6107.88    974.18 o 
   1   6  10      115.22      290.95    546.64 o 
   2   6  10     1429.30     1161.19    581.46 o 
   3   6  10      315.07      558.82    665.01 o 
   4   6  10      138.48      344.11    709.58 o 
   5   6  10      105.91      544.06    700.75 o 
   6   6  10        7.31        0.00    680.64 o 
   7   6  10      502.75      733.62    649.45 o 
   8   6  10     1438.70     1316.37    575.04 o 
   9   6  10      357.26      514.65    616.19 o 
  10   6  10     3242.86     3340.69    703.08 o 
  11   6  10       20.81     1385.48   1010.02 o 
   1   7  10        0.27      236.70    509.83 o 
   2   7  10      900.39     1175.29    523.67 o 
   3   7  10     1073.41     1264.68    652.83 o 
   4   7  10      112.70      493.43    745.09 o 
   5   7  10      581.47     1012.89    709.05 o 
   6   7  10     3207.49     3987.45    781.58 o 
   7   7  10      368.64       64.68    688.37 o 
   8   7  10     3134.65     3473.20    661.37 o 
   9   7  10      202.24      143.68    619.86 o 
  10   7  10      987.60      879.91   1276.02 o 
  11   7  10      309.23      569.93   1059.13 o 
   0   8  10     3739.99     2539.89    830.43 o 
   1   8  10      149.52     1331.48    636.79 o 
   2   8  10      600.75      978.49    560.78 o 
   3   8  10       39.49       70.83    683.27 o 
   4   8  10      207.48      533.25    694.93 o 
   5   8  10       39.57      607.95    679.83 o 
   6   8  10      152.83      214.04    763.64 o 
   7   8  10       89.29      401.94    725.92 o 
   8   8  10      863.90     1330.11    765.01 o 
   9   8  10       21.85      119.23    652.99 o 
  10   8  10     2053.00     1428.40   1429.68 o 
   1   9  10       38.02      412.71    572.67 o 
   2   9  10      452.97      568.54    565.66 o 
   3   9  10      317.20      712.36    758.42 o 
   4   9  10      198.09       80.86    683.09 o 
   5   9  10      541.96      315.42    616.16 o 
   6   9  10     1529.08     1932.13    719.53 o 
   7   9  10      188.15        0.00    655.13 o 
   8   9  10     3502.65     2702.76    742.30 o 
   9   9  10      290.42        0.00    849.50 o 
  10   9  10      528.20        0.00    931.94 o 
   0  10  10     2865.27     3075.24   1409.67 o 
   1  10  10      279.76      951.96    579.72 o 
   2  10  10      458.14     1063.67    598.19 o 
   3  10  10      264.59      220.23    719.93 o 
   4  10  10      153.62      243.11    745.23 o 
   5  10  10      298.31      913.76    732.54 o 
   6  10  10       91.17      385.24    775.30 o 
   7  10  10     1062.38      781.49    928.88 o 
   8  10  10      624.48     1251.17   1386.74 o 
   9  10  10      433.30      604.94   1441.73 o 
   1  11  10     1164.99     1321.84    607.51 o 
   2  11  10      461.80      669.55    762.94 o 
   3  11  10        0.08      310.05    737.67 o 
   4  11  10      237.53      436.28    782.21 o 
   5  11  10        8.66      134.58    754.19 o 
   6  11  10     1279.39     1567.20   1392.86 o 
   7  11  10      152.49     1249.71   1362.81 o 
   0  12  10     2293.51     3621.83    993.26 o 
   1  12  10      186.43      417.96    652.64 o 
   2  12  10      843.57      699.87    797.82 o 
   3  12  10      951.88     1611.83    891.36 o 
   4  12  10       23.27        0.00   1002.99 o 
   5  12  10      812.40      950.93    971.37 o 
   6  12  10       33.77      435.75   1435.16 o 
   1  13  10      467.92     1326.63   1184.48 o 
   2  13  10      240.90       62.85   1345.63 o 
   3  13  10       47.89      354.42    815.06 o 
   1   0  11       49.48      538.34    565.89 o 
   2   0  11      845.32      962.45    801.86 o 
   3   0  11      199.46      331.82    795.15 o 
   4   0  11     1493.05     1665.41    865.16 o 
   5   0  11        4.05      500.61   1240.21 o 
   6   0  11     1615.41      508.65   1574.01 o 
   7   0  11       13.29        0.00   1150.14 o 
   8   0  11     4047.92     5085.15   1066.52 o 
   9   0  11       32.92        0.00   1284.97 o 
  10   0  11      412.84      161.33   1407.20 o 
   0   1  11     1618.11     1605.73    631.99 o 
   1   1  11        3.29        0.00    451.80 o 
   2   1  11      283.28      289.76    512.56 o 
   3   1  11      235.89      180.26    532.51 o 
   4   1  11        8.43      505.20    605.01 o 
   5   1  11       39.09      521.32    780.14 o 
   6   1  11      134.88      955.85   1039.78 o 
   7   1  11      752.35      881.50    776.55 o 
   8   1  11      880.42      730.83    825.19 o 
   9   1  11      551.14        0.00   1180.10 o 
  10   1  11     2186.85     2009.84   1040.42 o 
   1   2  11      542.57      790.24    483.87 o 
   2   2  11      939.59     1155.22    496.54 o 
   3   2  11       27.23      158.51    506.26 o 
   4   2  11      498.67      684.17    687.04 o 
   5   2  11      104.65      316.26    690.26 o 
   6   2  11     1691.50     2284.47    751.74 o 
   7   2  11        2.12      524.31    775.97 o 
   8   2  11     3389.46     3830.52    867.53 o 
   9   2  11      284.74     1694.78   1531.08 o 
  10   2  11      284.88      362.85   1361.89 o 
   0   3  11      166.22       45.81    683.27 o 
   1   3  11       52.38      196.04    520.52 o 
   2   3  11      117.65      354.01    611.56 o 
   3   3  11      114.55       72.34    709.87 o 
   4   3  11        3.91      297.14    738.55 o 
   5   3  11      583.11      671.40    578.86 o 
   6   3  11      128.57        2.18    736.16 o 
   7   3  11     3023.87     2995.95    876.85 o 
   8   3  11      318.53     1075.09    748.98 o 
   9   3  11     2003.86     3603.70   1618.59 o 
   1   4  11     1890.98     1966.42    630.07 o 
   2   4  11     1053.05     1008.65    722.03 o 
   3   4  11      391.97      666.83    924.19 o 
   4   4  11      253.17      419.84    772.84 o 
   5   4  11      441.54      845.12    712.43 o 
   6   4  11     1676.61     2113.05    660.22 o 
   7   4  11        1.21      258.85    781.69 o 
   8   4  11     1957.03     1917.32   1466.77 o 
   9   4  11      563.19     2278.53   1572.73 o 
   0   5  11     1263.84     1916.64    911.44 o 
   1   5  11       10.77       47.74    617.05 o 
   2   5  11       25.31        0.00    749.33 o 
   3   5  11       61.83      174.26    773.67 o 
   4   5  11        1.48      123.04    756.15 o 
   5   5  11      353.74      318.85    705.23 o 
   6   5  11       26.83       12.05    787.73 o 
   7   5  11     2759.30     1911.07   1062.11 o 
   8   5  11      812.91     1965.55   1390.39 o 
   9   5  11     1772.66     3047.36   1430.04 o 
   1   6  11      295.22      861.20    599.63 o 
   2   6  11      664.13      893.92    735.01 o 
   3   6  11       11.70      680.49    748.99 o 
   4   6  11      641.58     1466.57    747.18 o 
   5   6  11       75.79        0.00    678.38 o 
   6   6  11     1260.36      879.49    779.03 o 
   7   6  11        4.70        0.00    966.10 o 
   0   7  11     1606.40     1281.10    903.96 o 
   1   7  11       39.03      246.70    706.51 o 
   2   7  11        1.91      279.97    748.61 o 
   3   7  11      127.88      681.91    742.43 o 
   4   7  11       86.91      274.47    797.08 o 
   5   7  11        5.34      328.38    720.99 o 
   6   7  11       36.88      330.07    889.34 o 
   7   7  11      605.28        0.00   1422.92 o 
   1   8  11       42.53        0.00    694.37 o 
   2   8  11      705.67      924.59    755.22 o 
   3   8  11       15.49      147.58    766.68 o 
   4   8  11      245.48        0.00    942.96 o 
   5   8  11        0.31       19.58    908.97 o 
   6   8  11     1502.77     1969.02   1589.73 o 
   0   9  11      386.14      520.32    853.70 o 
   1   9  11        1.24      356.43    847.18 o 
   2   9  11       93.57      821.58   1258.57 o 
   3   9  11        0.41      908.32   1282.96 o 
   4   9  11        2.80        0.00    942.78 o 
   5   9  11       15.52        0.00   1361.16 o 
   1  10  11      566.80        0.00   1326.26 o 
   2  10  11      846.71      703.78   1147.03 o 
   3  10  11       61.39     1206.23   1214.08 o 
   0   0  12     1205.55     1379.62    951.55 o 
   1   0  12        3.75      309.42    785.32 o 
   2   0  12      562.80      779.98    789.55 o 
   3   0  12       38.19        0.00   1035.48 o 
   4   0  12        2.22      491.21    944.52 o 
   1   1  12      737.57      963.03    542.22 o 
   2   1  12     1697.90     2137.10    710.21 o 
   3   1  12      697.16      162.35    720.53 o 
   4   1  12     1353.02      842.54    911.31 o 
   0   2  12      810.31     1078.67   1384.82 o 
   1   2  12        0.28        0.00    637.79 o 
   2   2  12      206.91      397.78    858.34 o 
   3   2  12      285.55      905.29    776.12 o 
   4   2  12       19.58      541.54   1531.63 o 
   1   3  12     2523.41     2049.08    788.88 o 
   2   3  12     1359.59     1458.51    839.15 o 
   3   3  12     1652.34     1425.90    798.27 o 
   4   3  12     1208.82     1224.37    974.77 o 
   0   4  12      948.25      324.30   1379.61 o 
   1   4  12       30.69        0.00    800.57 o 
   2   4  12       18.60      170.34    867.24 o 
   3   4  12      366.41      552.61   1007.55 o 
   1   5  12     1334.24     2670.41   1103.73 o 
                                                 
